# Supplementary material for: Morbid Obesity in Women Is Associated with an Altered Intestinal Expression of Genes Related to Cancer Risk and Immune, Defensive, and Antimicrobial Response
Source: Biomedicines. 2022 Apr 29;10(5):1024. doi: 10.3390/biomedicines10051024 (PMC9138355; doi:10.3390/biomedicines10051024)
Supplement: Supplementary file 1 [file biomedicines-10-01024-s001.zip]

Archive with 3 entries (3 files):
- Supplementary Table S1 R1.pdf
- Supplementary Table S2 (1).xls
- Supplementary table S3.pdf
