# Supplementary material for: Morbid Obesity in Women Is Associated with an Altered Intestinal Expression of Genes Related to Cancer Risk and Immune, Defensive, and Antimicrobial Response
Source: Biomedicines. 2022 Apr 29;10(5):1024. doi: 10.3390/biomedicines10051024 (PMC9138355; doi:10.3390/biomedicines10051024)
Supplement: Supplementary file 1 [file biomedicines-10-01024-s001.zip › Supplementary Table S2 (1).xls]

## Sheet: Overrepresented gene sets
Supplementary Table 2. Complete analysis of the overrepresented gene sets (FDR<0.05), the associated p-value and FDR q-value, and the differentially expressed genes (DEGs).
Upregulated DEGs are marked in bold. DEGs in the intersection that are upregulated in MO-lower-IR and downregulated in MO-higher-IR relative to the control group are in bold and marked with an asterisk.
Gene sets included in each function of Table 2 are indicated with their corresponding code in the first column. The codes are the following: Defense response and inflammation (1), Adaptative immune response (2), Innate immune response (3), Inflammation (4), Mediators in the production, signaling and response to cytokines (5), Antimicrobial response (6), Hypoxia (7), Epithelial maintenance and wou…
Collection(s):	GO:BP
Number included in the "Function" column from Table 2.	Gene Set Name	# Genes in Gene Set (K)	Description	# Genes in Overlap (k)	k/K	p-value	FDR q-value	Exclusive MO-lower-IR	Intersection	Exclusive MO-higher-IR
12	GO_DIGESTION	141	The whole of the physical, chemical, and biochemical processes carried out by multicellular organisms to break down ingested nutrients into components that may be easily absorbed and directed into metabolism. [GOC:isa_complete, ISBN:0198506732]	14	0.0993	1.67e-14	1.27e-10	RBP4, SCT, GUCA2A, LCT, CAPN8	PGC*, TFF2*, MUC6, PNLIPRP2, GKN1	UCN2, SERPINA3, KCNN4, AQP5
1	GO_DEFENSE_RESPONSE	1814	Reactions, triggered in response to the presence of a foreign body or the occurrence of an injury, which result in restriction of damage to the organism attacked or prevention/recovery from the infection caused by the attack. [GOC:go_curators]	31	0.0171	2.51e-09	9.5e-06	NOS2, XCL1, ZDHHC11, HLA-DQA2, FCGR1B, CEBPE, ENPP3, MMP9, KRT1, HLA-DQB1, CYP4F11	PGC*, BPIFB1*, LYPD8 , CCL18, S100A8, ODAM, MUC6, PNLIPRP2, LPL	CR2, MMP3, SERPINA3, KCNN4, CXCL9, SPINK5, SLPI, GBP3, MUC1, APOD, PER1
15	GO_GAS_TRANSPORT	20	The directed movement of substances that are gaseous in normal living conditions into, out of or within a cell, or between cells, by means of some agent such as a transporter or pore. [GOC:ai]	5	0.25	4.41e-08	8.88e-05		HBB, HBA2, HBD	HBG1, AQP5
13	GO_RESPONSE_TO_BIOTIC_STIMULUS	1615	Any process that results in a change in state or activity of a cell or an organism (in terms of movement, secretion, enzyme production, gene expression, etc.) as a result of a biotic stimulus, a stimulus caused or produced by a living organism. [GOC:hb]	27	0.0167	4.69e-08	8.88e-05	NOS2, XCL1, ZDHHC11, HLA-DQA2, FCGR1B, CEBPE, KRT1, HLA-DQB1, FAP	PGC*, S100A8, BPIFB1*, CCL18, LYPD8, MUC6, PNLIPRP2, LPL, CD86, REG1B, GKN2, FKBP5	CR2, CXCL9, SPINK5, SLPI, GBP3, MUC1
11	GO_REGULATION_OF_CELL_POPULATION_PROLIFERATION	1766	Any process that modulates the frequency, rate or extent of cell proliferation. [GOC:jl]	28	0.0159	7.76e-08	0.000118	NOS2, XCL1, ENPP3, MMP9, RBP4, CLC, CEACAM6, ERN1, EGLN3, FBXO2, FUT2, LAMC2, SPEG, FAP, FTO, LIFR	ODAM, A4GNT, GREM1, CD86, REG1B, GKN2, GKN1, ZBTB16	CXCL9, APOD, NCCRP1, FUT1
9	GO_HOMEOSTATIC_PROCESS	1963	Any biological process involved in the maintenance of an internal steady state. [GOC:jl, ISBN:0395825172]	29	0.0148	1.96e-07	0.000212	NOS2, XCL1, RBP4, ERN1, SCT, PM20D1, CYP4F2, SLC40A1, SLC30A10, KRT1, FTO, EPB42	TFF2*, S100A8, SLC11A2, APOC3, ANGPTL4, CLRN1, CCDC66, JPH4, HMBOX1 , MUC6, LPL	SCN3B, MYOC, CXCL9, SERPINA3, KCNN4, ZG16B
1	GO_IMMUNE_EFFECTOR_PROCESS	1292	Any process of the immune system that can potentially contribute to an immune response. [GO_REF:0000022, GOC:add, ISBN:0781735149]	23	0.0178	1.69e-07	0.000212	NOS2, XCL1, ENPP3, MMP9, RBP4, CLC, CEACAM6, ZDHHC11, CDA, KRT1, HLA-DQB1	PGC*, TCN1*, S100A8, HBB, CD86	CR2, SLCO4C1, CXCL9, SPINK5, SLPI, GBP3, SERPINA3
12	GO_DIGESTIVE_SYSTEM_PROCESS	102	A physical, chemical, or biochemical process carried out by living organisms to break down ingested nutrients into components that may be easily absorbed and directed into metabolism. [GOC:isa_complete, GOC:jid, GOC:mtg_cardio]	7	0.0686	8.88e-07	0.000747	RBP4, SCT	TFF2*, MUC6	SERPINA3, KCNN4, AQP5
15	GO_OXYGEN_TRANSPORT	15	The directed movement of oxygen (O2) into, out of or within a cell, or between cells, by means of some agent such as a transporter or pore. [GOC:ai]	4	0.2667	8.03e-07	0.000747		HBB, HBA2, HBD	HBG1
9	GO_MULTICELLULAR_ORGANISMAL_HOMEOSTASIS	519	Any process involved in the maintenance of an internal steady state at the level of the multicellular organism. [GOC:isa_complete]	13	0.025	2.58e-06	0.00192	RBP4, PM20D1, CYP4F2, SLC40A1, KRT1, FTO	TFF2*, SLC11A2, MUC6, CLRN1, CCDC66	SERPINA3, ZG16B
1	GO_REGULATION_OF_IMMUNE_SYSTEM_PROCESS	1637	Any process that modulates the frequency, rate, or extent of an immune system process. [GOC:add]	24	0.0147	2.79e-06	0.00192	RBP4, NOS2, XCL1, ENPP3, CLC, ZDHHC11, HLA-DQA2, FCGR1B, BTNL8, LAIR2, KRT1, HLA-DQB1	PGC*, GREM1, MUC6, CD86, ZBTB16	CR2, KCNN4, SPINK5, APOD, MUC1, FUT9, LRRC17
1, 6	GO_DEFENSE_RESPONSE_TO_OTHER_ORGANISM	1203	Reactions triggered in response to the presence of another organism that act to protect the cell or organism from damage caused by that organism. [GOC:dos]	20	0.0166	3.18e-06	0.002	NOS2, XCL1, ZDHHC11, HLA-DQA2, FCGR1B, CEBPE, KRT1, HLA-DQB1	PGC*, S100A8, BPIFB1*, CCL18, LYPD8, MUC6	CR2, SPINK5, MUC1, CXCL9, SLPI, GBP3
8	GO_MAINTENANCE_OF_GASTROINTESTINAL_EPITHELIUM	21	Protection of epithelial surfaces of the GASTrointestinal tract from proteolytic and caustic digestive agents. [GOC:mah]	4	0.1905	3.44e-06	0.002	RBP4	TFF2*, MUC6	SERPINA3
14	GO_COLLAGEN_CATABOLIC_PROCESS	47	The proteolytic chemical reactions and pathways resulting in the breakdown of collagen in the extracellular matrix, usually carried out by proteases secreted by nearby cells. [GOC:mah, ISBN:0815316194]	5	0.1064	3.9e-06	0.00211	MMP9 , MMP7, FAP		MMP3, MMP1
15	GO_ION_TRANSPORT	1696	The directed movement of charged atoms or small charged molecules into, out of or within a cell, or between cells, by means of some agent such as a transporter or pore. [GOC:ai]	24	0.0142	5.07e-06	0.0024	MMP9, PM20D1, NOS2, XCL1, CYP4F2, SLC40A1, SLC30A10, SLC6A8, KCNJ13	TCN1*, SLC11A2, APOC3, HBB, HBA2, JPH4	SCN3B, SLCO4C1, KCNN2, KCNK9, KCNE2, CXCL9, KCNN4, PER1, GABRB3
16	GO_PROTEOLYSIS	1809	The hydrolysis of proteins into smaller polypeptides and/or amino acids by cleavage of their peptide bonds. [GOC:bf, GOC:mah]	25	0.0138	4.79e-06	0.0024	MMP9, FAP, MMP7, PM20D1, EGLN3, FBXO2, SPINK4, KLK12, ERAP2, XPNPEP2	PGC*, S100A8, PHEX, C17orf97	MMP3, MMP1, SERPINA3, SPINK5, SLPI, NCCRP1, KCNE2, SERPINA5, FBXL13, XPNPEP3, CPO
17	GO_RESPONSE_TO_XENOBIOTIC_STIMULUS	411	Any process that results in a change in state or activity of a cell or an organism (in terms of movement, secretion, enzyme production, gene expression, etc.) as a result of a stimulus from a xenobiotic, a compound foreign to the organim exposed to it. It	9	0.0219	0.000145	0.00249	CYP2S1, CYP4F2, NOS2, SORD, UGT2B15	LPL, NAT8	KCNE2, CYP2D6
1, 3, 6	GO_ANTIMICROBIAL_HUMORAL_RESPONSE	137	An immune response against microbes mediated through a body fluid. Examples of this process are seen in the antimicrobial humoral response of Drosophila melanoGASTer and Mus musculus. [GOC:go_curators, GOC:mtg_sensu]	7	0.0511	6.38e-06	0.0027		PGC*, S100A8, BPIFB1*, REG1B	CXCL9, SPINK5, SLPI
1	GO_REGULATION_OF_DEFENSE_RESPONSE	747	Any process that modulates the frequency, rate or extent of a defense response. [GOC:mah]	15	0.0201	6.41e-06	0.0027	MMP9, NOS2, XCL1, ZDHHC11, ENPP3, KRT1	PGC*, S100A8, MUC6, LPL	MMP3, SPINK5, PER1, MUC1, APOD
14	GO_ORGANIC_ACID_METABOLIC_PROCESS	1183	The chemical reactions and pathways involving organic acids, any acidic compound containing carbon in covalent linkage. [ISBN:0198506732]	19	0.0161	9.23e-06	0.00368	NOS2, PM20D1, CYP4F2, SLC6A8, LDHC, PLOD2, SORD, CYP2S1, SULT1C2, CYP4F11, UGT2B15	APOC3, LPL, LIPF , PSPHP1	TYRP1, CYP2D6, FADS6, PSPH
10, 14	GO_FUCOSE_CATABOLIC_PROCESS	9	The chemical reactions and pathways resulting in the breakdown of fucose (6-deoxygalactose). [GOC:jl]	3	0.3333	1.02e-05	0.00369	FUT2		FUT9, FUT1
14	GO_HYDROGEN_PEROXIDE_METABOLIC_PROCESS	57	The chemical reactions and pathways involving hydrogen peroxide (H2O2), a potentially harmful byproduct of aerobic cellular respiration which can cause damage to DNA. [GOC:jl, PMID:21734470]	5	0.0877	1.02e-05	0.00369		HBB, HBA2, HBD	MMP3, HBG1
8	GO_EPITHELIAL_STRUCTURE_MAINTENANCE	28	A tissue homeostatic process required for the maintenance of epithelial structure. [GOC:dph, GOC:tb]	4	0.1429	1.14e-05	0.00394	RBP4	TFF2*, MUC6	SERPINA3
	GO_REGULATION_OF_BODY_FLUID_LEVELS	513	Any process that modulates the levels of body fluids. [GOC:ai, GOC:dph, GOC:tb]	12	0.0234	1.25e-05	0.00411	CYP4F2, SCT, CYP4F11, KRT1, FAP	HBB, HBD	HBG1, KCNN4, SERPINA5, AQP5, F5
1, 4	GO_INFLAMMATORY_RESPONSE	801	The immediate defensive reaction (by vertebrate tissue) to infection or injury caused by chemical or physical agents. The process is characterized by local vasodilation, extravasation of plasma into intercellular spaces and accumulation of white blood cel	15	0.0187	1.46e-05	0.0046	NOS2, MMP9, XCL1, ENPP3, CYP4F11, KRT1	S100A8, CCL18, ODAM, LPL	MMP3, SERPINA3, PER1, APOD, CXCL9
1, 5	GO_CYTOKINE_MEDIATED_SIGNALING_PATHWAY	807	A series of molecular signals initiated by the binding of a cytokine to a receptor on the surface of a cell, and ending with regulation of a downstream cellular process, e.g. transcription. [GOC:mah, GOC:signaling, PMID:19295629]	15	0.0186	1.59e-05	0.00481	NOS2, MMP9, XCL1, HLA-DQA2, FCGR1B, HLA-DQB1, LIFR	TFF2*, GREM2, CCL18, CD86	MMP3, MMP1, CXCL9, MUC1
1, 3	GO_HUMORAL_IMMUNE_RESPONSE	370	An immune response mediated through a body fluid. [GOC:hb, ISBN:0198506732]	10	0.027	1.98e-05	0.00547	HLA-DQB1, KRT1	S100A8, PGC*, BPIFB1*, REG1B	CR2, CXCL9, SPINK5, SLPI
14	GO_HYDROGEN_PEROXIDE_CATABOLIC_PROCESS	32	The chemical reactions and pathways resulting in the breakdown of hydrogen peroxide (H2O2). [GOC:jl]	4	0.125	1.98e-05	0.00547		HBA2, HBB, HBD	HBG1
	GO_SMALL_MOLECULE_BIOSYNTHETIC_PROCESS	725	The chemical reactions and pathways resulting in the formation of small molecules, any low molecular weight, monomeric, non-encoded molecule. [GOC:curators, GOC:pde, GOC:vw]	14	0.0193	2.02e-05	0.00547	ENPP3, RBP4, LDHC, PLOD2, SORD, CDA, CYP4F11	APOC3, LPL , PSPHP1	CYP2D6, FADS6, PSPH, ENTPD3
14	GO_COLLAGEN_METABOLIC_PROCESS	113	The chemical reactions and pathways involving collagen, any of a group of fibrous proteins of very high tensile strength that form the main component of connective tissue in animals. Collagen is highly enriched in glycine (some regions are 33% glycine) an	6	0.0531	2.39e-05	0.00624	MMP9 , MMP7, FAP		MMP1, MMP3, TNXB
15	GO_INORGANIC_ION_TRANSMEMBRANE_TRANSPORT	868	The process in which an inorganic ion is transported across a membrane. [GOC:mah]	15	0.0173	3.66e-05	0.00925	XCL1, PM20D1, SLC6A8, SLC40A1, SLC30A10, KCNJ13	SLC11A2, JPH4	SCN3B, KCNN2, KCNK9, CXCL9, KCNN4, KCNE2, GABRB3
	GO_REGULATION_OF_RESPONSE_TO_EXTERNAL_STIMULUS	1094	Any process that modulates the frequency, rate or extent of a response to an external stimulus. [GOC:mah]	17	0.0155	4.18e-05	0.0102	XCL1, MMP9, ENPP3, NOS2, ZDHHC11, FAP, KRT1	PGC*, S100A8, GREM1, LPL, MUC6	MMP3, SPINK5, MUC1, PER1, APOD
9	GO_CHEMICAL_HOMEOSTASIS	1213	Any biological process involved in the maintenance of an internal steady state of a chemical. [GOC:isa_complete]	18	0.0148	4.49e-05	0.0105	XCL1, SLC40A1, SLC30A10, RBP4, CYP4F2, SCT, ERN1, KRT1, EPB42	S100A8, SLC11A2, APOC3, ANGPTL4, LPL, JPH4	SCN3B, MYOC, CXCL9
1	GO_LEUKOCYTE_MEDIATED_IMMUNITY	885	Any process involved in the carrying out of an immune response by a leukocyte. [GO_REF:0000022, GOC:add, ISBN:0781735149]	15	0.0169	4.56e-05	0.0105	XCL1, MMP9, NOS2, CDA, CLC, CEACAM6, KRT1, HLA-DQB1	TCN1*, S100A8, HBB	CR2, SLCO4C1, SLPI, SERPINA3
15	GO_CATION_TRANSMEMBRANE_TRANSPORT	890	The process in which a cation is transported across a membrane. [GOC:dos, GOC:vw]	15	0.0169	4.86e-05	0.0108	XCL1, MMP9, SLC40A1, SLC30A10, PM20D1, SLC6A8, KCNJ13	SLC11A2, JPH4	SCN3B, KCNN2, KCNK9, CXCL9, KCNN4, KCNE2
1	GO_NEGATIVE_REGULATION_OF_IMMUNE_SYSTEM_PROCESS	425	Any process that stops, prevents, or reduces the frequency, rate, or extent of an immune system process. [GOC:add]	8	0.0188	0.00091	0.0113	XCL1, ENPP3	GREM1, CD86	CR2, LRRC17, SPINK5, APOD,
	GO_EXTRACELLULAR_MATRIX_DISASSEMBLY	82	A process that results in the breakdown of the extracellular matrix. [GOC:jid]	5	0.061	6.03e-05	0.0121	MMP9, MMP7, FAP		MMP3, MMP1
15	GO_METAL_ION_TRANSPORT	909	The directed movement of metal ions, any metal ion with an electric charge, into, out of or within a cell, or between cells, by means of some agent such as a transporter or pore. [GOC:ai]	15	0.0165	6.16e-05	0.0121	XCL1, SLC40A1, SLC30A10, SLC6A8, KCNJ13	TCN1*, SLC11A2, JPH4	SCN3B, KCNN2, , KCNK9, CXCL9, KCNN4, KCNE2, PER1
1	GO_REGULATION_OF_IMMUNE_RESPONSE	1018	Any process that modulates the frequency, rate or extent of the immune response, the immunological reaction of an organism to an immunogenic stimulus. [GOC:ai]	16	0.0157	6.19e-05	0.0121	XCL1, CLC, ENPP3, HLA-DQA2, FCGR1B, BTNL8, LAIR2, KRT1, HLA-DQB1	PGC*, MUC6, CD86	CR2, KCNN4, SPINK5, MUC1
1, 4	GO_REGULATION_OF_INFLAMMATORY_RESPONSE	425	Any process that modulates the frequency, rate or extent of the inflammatory response, the immediate defensive reaction (by vertebrate tissue) to infection or injury caused by chemical or physical agents. [GOC:ai]	10	0.0235	6.35e-05	0.0121	XCL1, ENPP3, MMP9, NOS2, KRT1	S100A8, LPL	MMP3, PER1, APOD
15	GO_REGULATION_OF_TRANSPORT	1856	Any process that modulates the frequency, rate or extent of the directed movement of substances (such as macromolecules, small molecules, ions) into, out of or within a cell, or between cells, by means of some agent such as a transporter or pore. [GOC:ai]	23	0.0124	6.38e-05	0.0121	XCL1, MMP9, NOS2, SLC30A10, RBP4, PM20D1, CYP4F2, SCT, KCNJ13	TFF2*, S100A8, APOC3, GREM1, LPL, JPH4, VPS18	SCN3B, KCNN2, PER1 , APOD, KCNN4, CXCL9, KCNE2
9	GO_TISSUE_HOMEOSTASIS	261	A homeostatic process involved in the maintenance of an internal steady state within a defined tissue of an organism, including control of cellular proliferation and death and control of metabolic function. [GOC:add, GOC:isa_complete]	8	0.0307	5.66e-05	0.0121	RBP4, KRT1	TFF2*, MUC6, CLRN1, CCDC66	SERPINA3, ZG16B
10, 14	GO_FUCOSE_METABOLIC_PROCESS	16	The chemical reactions and pathways involving fucose, or 6-deoxygalactose, which has two enantiomers, D-fucose and L-fucose. [ISBN:0198506732]	3	0.1875	6.64e-05	0.0123	FUT2		FUT9, FUT1
16	GO_REGULATION_OF_PEPTIDASE_ACTIVITY	457	Any process that modulates the frequency, rate or extent of peptidase activity, the hydrolysis of peptide bonds within proteins. [GOC:ai]	8	0.0175	0.00144	0.013	EGLN3, MMP9, SPINK4	S100A8	SERPINA3, SERPINA5, SLPI, SPINK5
	GO_COAGULATION	349	The process in which a fluid solution, or part of it, changes into a solid or semisolid mass. [ISBN:0198506732]	9	0.0258	7.41e-05	0.0132	CYP4F2, KRT1, FAP, CYP4F11	HBB, HBD	HBG1, SERPINA5, F5
1, 5	GO_RESPONSE_TO_INTERFERON_GAMMA	201	Any process that results in a change in state or activity of a cell or an organism (in terms of movement, secretion, enzyme production, gene expression, etc.) as a result of an interferon-gamma stimulus. Interferon-gamma is also known as type II interfero	7	0.0348	7.5e-05	0.0132	XCL1, NOS2, HLA-DQA2, FCGR1B, HLA-DQB1	CCL18	GBP3
10	GO_FUCOSYLATION	17	The covalent attachment of a fucosyl group to an acceptor molecule. [GOC:sart, PMID:19948734]	3	0.1765	8.03e-05	0.0138	FUT2		FUT9, FUT1
8	GO_WOUND_HEALING	536	The series of events that restore integrity to a damaged tissue, following an injury. [GOC:bf, PMID:15269788]	11	0.0205	9.29e-05	0.0156	CYP4F2, KRT1, FAP, CYP4F11	S100A8, ODAM, HBB, HBD	HBG1 , SERPINA5 , F5
15	GO_CATION_TRANSPORT	1181	The directed movement of cations, atoms or small molecules with a net positive charge, into, out of or within a cell, or between cells, by means of some agent such as a transporter or pore. [GOC:ai]	17	0.0144	0.000106	0.0174	XCL1, MMP9, SLC30A10, PM20D1, SLC40A1, SLC6A8, , KCNJ13	TCN1*, SLC11A2, JPH4	SCN3B, KCNN2, PER1, KCNN4, CXCL9, KCNE2 , KCNK9
1, 6	GO_RESPONSE_TO_BACTERIUM	743	Any process that results in a change in state or activity of a cell or an organism (in terms of movement, secretion, enzyme production, gene expression, etc.) as a result of a stimulus from a bacterium. [GOC:hb]	13	0.0175	0.000108	0.0174	CEBPE , NOS2	PGC*, LYPD8, S100A8, LPL, CD86, GKN2, PNLIPRP2, FKBP5	, CXCL9, SPINK5, SLPI
	GO_ORGANIC_ACID_BIOSYNTHETIC_PROCESS	368	The chemical reactions and pathways resulting in the formation of organic acids, any acidic compound containing carbon in covalent linkage. [ISBN:0198506732]	9	0.0245	0.000111	0.0175	LDHC, PLOD2, CYP4F11	APOC3, LPL , PSPHP1	CYP2D6, FADS6, PSPH
14	GO_LIPID_METABOLIC_PROCESS	1437	The chemical reactions and pathways involving lipids, compounds soluble in an organic solvent but not, or sparingly, in an aqueous solvent. Includes fatty acids; neutral fats, other fatty-acid esters, and soaps; long-chain (fatty) alcohols and waxes; sphi	19	0.0132	0.000126	0.0194	PM20D1, CYP4F2, FUT2, RBP4, SCT, CYP2S1, PLAAT2, CYP4F11, UGT2B15	APOC3, ANGPTL4, LPL, PNLIPRP2, LIPF	TYRP1, CYP2D6, FADS6, APOD, SERPINA3
8	GO_RESPONSE_TO_WOUNDING	656	Any process that results in a change in state or activity of a cell or an organism (in terms of movement, secretion, enzyme production, gene expression, etc.) as a result of a stimulus indicating damage to the organism. [GOC:go_curators]	12	0.0183	0.000132	0.02	CYP4F2, CYP4F11, KRT1, FAP	S100A8, ODAM, HBB, HBD	HBG1, APOD, SERPINA5, F5
1	GO_REGULATION_OF_IMMUNE_EFFECTOR_PROCESS	469	Any process that modulates the frequency, rate, or extent of an immune effector process. [GOC:add]	10	0.0213	0.000142	0.0211	RBP4, NOS2, XCL1, ENPP3, CLC, ZDHHC11	PGC*, CD86	CR2, SPINK5
14	GO_MONOCARBOXYLIC_ACID_METABOLIC_PROCESS	672	The chemical reactions and pathways involving monocarboxylic acids, any organic acid containing one carboxyl (COOH) group or anion (COO-). [GOC:vk]	12	0.0179	0.000165	0.024	CYP4F2, CYP2S1, LDHC, SLC6A8, SORD, CYP4F11, UGT2B15	APOC3, LPL	TYRP1, CYP2D6, FADS6
19	GO_CELLULAR_OXIDANT_DETOXIFICATION	103	Any process carried out at the cellular level that reduces or removes the toxicity superoxide radicals or hydrogen peroxide. [GOC:dos, GOC:vw]	5	0.0485	0.000178	0.0254		HBA2, HBB, HBD	HBG1, GSTT1
	GO_BIOLOGICAL_ADHESION	1481	The attachment of a cell or organism to a substrate, another cell, or other organism. Biological adhesion includes intracellular attachment between membrane regions. [GOC:isa_complete]	19	0.0128	0.000184	0.0258	XCL1, FUT2, CEACAM6, LAMC2, FAP	GREM1, S100A8, HBB, CD86, ZBTB16	MYOC, SPINK5, APOD, FUT9, FUT1, MUC1, TNXB, CLDN2, PCDHGC3
	GO_EXTRACELLULAR_STRUCTURE_ORGANIZATION	396	A process that is carried out at the cellular level which results in the assembly, arrangement of constituent parts, or disassembly of structures in the space external to the outermost structure of a cell. For cells without external protective or external	9	0.0227	0.000191	0.0263	LAMC2, MMP9 , MMP7, FAP	GREM1	MMP3, MMP1, SPINK5, TNXB
18	GO_RESPONSE_TO_DRUG	397	Any process that results in a change in state or activity of a cell or an organism (in terms of movement, secretion, enzyme production, gene expression, etc.) as a result of a drug stimulus. A drug is a substance used in the diagnosis, treatment or preven	9	0.0227	0.000195	0.0263	CYP2S1, SORD, NOS2 , SPINK4	LPL, NAT8	APOD, CYP2D6, KCNE2
	GO_SECRETION	1618	The controlled release of a substance by a cell or a tissue. [GOC:ai]	20	0.0124	0.000203	0.0269	NOS2, MMP9, CEACAM6, CYP4F2, RBP4, SCT, CDA, KRT1	TCN1*, TFF2*, S100A8, HBB, LPL, VPS18	SLCO4C1, F5, SERPINA3, SLPI, KCNN4, AQP5
14	GO_ARACHIDONIC_ACID_METABOLIC_PROCESS	58	The chemical reactions and pathways involving arachidonic acid, a straight chain fatty acid with 20 carbon atoms and four double bonds per molecule. Arachidonic acid is the all-Z-(5,8,11,14)-isomer. [ISBN:0198506732]	4	0.069	0.000211	0.0275	CYP4F2, CYP2S1, CYP4F11		CYP2D6
14	GO_LEUKOTRIENE_B4_METABOLIC_PROCESS	5	The chemical reactions and pathways involving leukotriene B4, a leukotriene composed of (6Z,8E,10E,14Z)-eicosatetraenoic acid having (5S)- and (12R)-hydroxy substituents. [GOC:bf]	2	0.4	0.000248	0.0298	CYP4F2, CYP4F11
14	GO_MENAQUINONE_METABOLIC_PROCESS	5	The chemical reactions and pathways involving any of the menaquinones, quinone-derived compounds synthesized by intestinal bacteria. Structurally, menaquinones consist of a methylated naphthoquinone ring structure and side chains composed of a variable nu	2	0.4	0.000248	0.0298	CYP4F2, CYP4F11
14	GO_PHYLLOQUINONE_METABOLIC_PROCESS	5	The chemical reactions and pathways involving phylloquinone, a quinone-derived compound synthesized by green plants. Phylloquinone has vitamin K activity and is known as vitamin K1. [GOC:jl, http://www.dentistry.leeds.ac.uk/biochem/thcme/vitamins.html#k]	2	0.4	0.000248	0.0298	CYP4F2, CYP4F11
	GO_POSITIVE_REGULATION_OF_ENDOTHELIAL_CELL_MATRIX_ADHESION_VIA_FIBRONECTIN	5	Any process that activates or increases the frequency, rate or extent of endothelial cell-matrix adhesion via fibronectin. [GO_REF:0000058, GOC:bc, GOC:BHF, GOC:BHF_miRNA, GOC:TermGenie, PMID:19460962]	2	0.4	0.000248	0.0298	CEACAM6		FUT1
12	GO_REGULATION_OF_LIPOPROTEIN_LIPASE_ACTIVITY	24	Any process that modulates the activity of the enzyme lipoprotein lipase. [GOC:ai]	3	0.125	0.000233	0.0298		APOC3, ANGPTL4, LPL
15	GO_REGULATION_OF_ION_TRANSPORT	706	Any process that modulates the frequency, rate or extent of the directed movement of charged atoms or small charged molecules into, out of or within a cell, or between cells, by means of some agent such as a transporter or pore. [GOC:jl]	12	0.017	0.000258	0.0306	CYP4F2, MMP9, XCL1, PM20D1, SLC30A10, KCNJ13	JPH4	SCN3B, KCNN2, KCNE2, CXCL9, PER1
	GO_CORNIFICATION	113	A type of programmed cell death that occurs in the epidermis, morphologically and biochemically distinct from apoptosis. It leads to the formation of corneocytes, i.e. dead keratinocytes containing an amalgam of specific proteins (e.g., keratin, loricrin,	5	0.0442	0.000273	0.0319	SPRR2F, KRT1, KLK12	KRT79	SPINK5
15	GO_ION_TRANSMEMBRANE_TRANSPORT	1168	A process in which an ion is transported across a membrane. [GOC:mah]	16	0.0137	0.000294	0.0336	MMP9, XCL1, PM20D1, SLC30A10, SLC6A8, SLC40A1, KCNJ13	SLC11A2, JPH4	SCN3B, KCNN2, KCNK9, KCNE2, CXCL9, KCNN4, GABRB3
	GO_TRABECULA_FORMATION	26	The process of creating a trabecula in an organ. A trabecula is a small, often microscopic, tissue element in the form of a small beam, strut or rod, which generally has a mechanical function. Trabecula are usually but not necessarily, composed of dense c	3	0.1154	0.000297	0.0336	SLC40A1, RBP4	GREM1
1	GO_CELL_ACTIVATION_INVOLVED_IN_IMMUNE_RESPONSE	720	A change in the morphology or behavior of a cell resulting from exposure to an activating factor such as a cellular or soluble ligand, leading to the initiation or perpetuation of an immune response. [GO_REF:0000022, GOC:add, ISBN:0781735149]	12	0.0167	0.000308	0.0343	MMP9, CEACAM6, CDA, ENPP3, KRT1	TCN1*, S100A8, HBB, CD86	SLCO4C1, SERPINA3, SLPI
1, 2	GO_ADAPTIVE_IMMUNE_RESPONSE	719	An immune response mediated by cells expressing specific receptors for antigen produced through a somatic diversification process, and allowing for an enhanced secondary response to subsequent exposures to the same antigen (immunological memory). [GO_REF:	9	0.0125	0.00687	0.0351	BTNL8, CLC, FCGR1B, HLA-DQA2, XCL1, HLA-DQB1, ERAP2	CD86	CR2
17	GO_CELLULAR_RESPONSE_TO_XENOBIOTIC_STIMULUS	168	Any process that results in a change in state or activity of a cell (in terms of movement, secretion, enzyme production, gene expression, etc.) as a result of a stimulus from a xenobiotic, a compound foreign to the organism exposed to it. It may be synthe	6	0.0357	0.000144	0.0352	CYP2S1, CYP4F2, NOS2, UGT2B15		KCNE2, CYP2D6
14	GO_MONOSACCHARIDE_CATABOLIC_PROCESS	66	The chemical reactions and pathways resulting in the breakdown of monosaccharides, polyhydric alcohols containing either an aldehyde or a keto group and between three to ten or more carbon atoms. [ISBN:0198506732]	4	0.0606	0.000347	0.0381	SORD, FUT2		FUT1, FUT9
1, 6	GO_ANTIMICROBIAL_PEPTIDE_PRODUCTION	6	The synthesis or release of an antimicrobial peptide during an immune response, resulting in an increase in intracellular or extracellular levels. Such peptides may have protective properties against bacteria, fungi, viruses, or protozoa. [GOC:add, ISBN:0	2	0.3333	0.000371	0.0389		PGC*	SPINK5
14	GO_LIPID_CATABOLIC_PROCESS	343	The chemical reactions and pathways resulting in the breakdown of lipids, compounds soluble in an organic solvent but not, or sparingly, in an aqueous solvent. [GOC:go_curators]	8	0.0233	0.000365	0.0389	CYP4F2, SCT, PLAAT2, CYP4F11	APOC3, LPL, PNLIPRP2, LIPF
1, 3, 6	GO_REGULATION_OF_ANTIMICROBIAL_HUMORAL_RESPONSE	6	Any process that modulates the frequency, rate, or extent of an antimicrobial humoral response. [GOC:add]	2	0.3333	0.000371	0.0389		PGC*	SPINK5
	GO_REGULATION_OF_CELL_ADHESION	736	Any process that modulates the frequency, rate or extent of attachment of a cell to another cell or to the extracellular matrix. [GOC:mah]	12	0.0163	0.000375	0.0389	FUT2, CEACAM6, XCL1	GREM1, CD86, ZBTB16	MYOC, SPINK5, FUT1, FUT9, APOD, MUC1
19	GO_CELLULAR_RESPONSE_TO_TOXIC_SUBSTANCE	122	Any process that results in a change in state or activity of a cell (in terms of movement, secretion, enzyme production, gene expression, etc.) as a result of a toxic stimulus. [GOC:pr]	5	0.041	0.000389	0.0398		HBA2, HBB, HBD	HBG1, GSTT1
	GO_LIPID_LOCALIZATION	440	Any process in which a lipid is transported to, or maintained in, a specific location. [GOC:BHF, GOC:dph, GOC:tb]	9	0.0205	0.000413	0.0411	CYP4F2, RBP4, NOS2, FTO	APOC3, LPL	APOD, KCNN4, SERPINA5
15	GO_REGULATION_OF_CATION_TRANSMEMBRANE_TRANSPORT	349	Any process that modulates the frequency, rate or extent of cation transmembrane transport. [GO_REF:0000058, GOC:TermGenie, PMID:15304482]	8	0.0229	0.00041	0.0411	XCL1, MMP9, PM20D1	JPH4	SCN3B, KCNN2, KCNE2, CXCL9
14	GO_TERPENOID_METABOLIC_PROCESS	124	The chemical reactions and pathways involving terpenoids, any member of a class of compounds characterized by an isoprenoid chemical structure and including derivatives with various functional groups. [ISBN:0198506732]	5	0.0403	0.00042	0.0413	RBP4, CYP2S1	APOC3, LPL	CYP2D6
16	GO_REGULATION_OF_PROTEOLYSIS	745	Any process that modulates the frequency, rate or extent of the hydrolysis of a peptide bond or bonds within a protein. [GOC:mah]	9	0.0121	0.00856	0.0415	MMP9, EGLN3, SPINK4	S100A8	KCNE2, SERPINA3, SERPINA5, SLPI, SPINK5
	GO_REGULATION_OF_CELL_MATRIX_ADHESION	125	Any process that modulates the frequency, rate or extent of attachment of a cell to the extracellular matrix. [GOC:hjd]	5	0.04	0.000435	0.0423	CEACAM6	GREM1	MYOC, APOD, FUT1
14	GO_CELLULAR_LIPID_METABOLIC_PROCESS	1098	The chemical reactions and pathways involving lipids, as carried out by individual cells. [GOC:jl]	15	0.0137	0.000468	0.0449	RBP4, CYP2S1, CYP4F2, PM20D1, FUT2, PLAAT2, CYP4F11	APOC3, LPL, PNLIPRP2, LIPF	TYRP1, APOD, CYP2D6, FADS6
15	GO_COBALT_ION_TRANSPORT	7	The directed movement of cobalt (Co) ions into, out of or within a cell, or between cells, by means of some agent such as a transporter or pore. [GOC:ai]	2	0.2857	0.000517	0.045		TCN1*, SLC11A2
1, 3	GO_INNATE_IMMUNE_RESPONSE	986	Innate immune responses are defense responses mediated by germline encoded components that directly recognize components of potential pathogens. [GO_REF:0000022, GOC:add, GOC:ebc, GOC:mtg_sensu]	14	0.0142	0.000496	0.045	NOS2, XCL1, HLA-DQA2, FCGR1B, HLA-DQB1, KRT1	BPIFB1*, CCL18, S100A8, MUC6	CR2, MUC1, GBP3, SLPI
12	GO_NEGATIVE_REGULATION_OF_GASTRIC_ACID_SECRETION	7	Any process that decreases the rate frequency or extent of GASTric secretion. GASTric secretion is the regulated release of GASTric acid (hydrochloric acid) by parietal or oxyntic cells during digestion. [GOC:dph, GOC:tb]	2	0.2857	0.000517	0.045	SCT	TFF2*
12	GO_NEGATIVE_REGULATION_OF_LIPOPROTEIN_LIPASE_ACTIVITY	7	Any process that stops or reduces the activity of the enzyme lipoprotein lipase. [GOC:ai]	2	0.2857	0.000517	0.045		APOC3, ANGPTL4
1	GO_POSITIVE_REGULATION_OF_IMMUNE_SYSTEM_PROCESS	1101	Any process that activates or increases the frequency, rate, or extent of an immune system process. [GOC:add]	15	0.0136	0.000481	0.045	RBP4, NOS2, XCL1, ENPP3, HLA-DQA2, BTNL8, KRT1, HLA-DQB1	PGC*, CD86, ZBTB16, MUC6	CR2, KCNN4, MUC1
1, 5	GO_RESPONSE_TO_CYTOKINE	1225	Any process that results in a change in state or activity of a cell or an organism (in terms of movement, secretion, enzyme production, gene expression, etc.) as a result of a cytokine stimulus. [GOC:sl]	16	0.0131	0.000494	0.045	NOS2, XCL1, HLA-DQA2, MMP9, FCGR1B, HLA-DQB1, LIFR	TFF2*, GREM2, CCL18 , CD86	MMP3, MMP1, MUC1, CXCL9, GBP3
14	GO_SMALL_MOLECULE_CATABOLIC_PROCESS	452	The chemical reactions and pathways resulting in the breakdown of small molecules, any low molecular weight, monomeric, non-encoded molecule. [GOC:curators, GOC:vw]	9	0.0199	0.000501	0.045	NOS2, CYP4F2, FUT2, SORD, CDA, CYP4F11		FUT1, FUT9, ENTPD3
15	GO_TRANSMEMBRANE_TRANSPORT	1608	The process in which a solute is transported across a lipid bilayer, from one side of a membrane to the other. [GOC:dph, GOC:jid]	19	0.0118	0.000509	0.045	XCL1, MMP9, PM20D1, SLC40A1, SLC30A10, SLC6A8, AQP12A, KCNJ13	SLC11A2, JPH4	SCN3B, KCNN2, KCNK9, SLCO4C1, CXCL9, KCNN4, KCNE2, GABRB3, AQP5
15	GO_MONOVALENT_INORGANIC_CATION_TRANSPORT	554	The directed movement of inorganic cations with a valency of one into, out of or within a cell, or between cells, by means of some agent such as a transporter or pore. Inorganic cations are atoms or small molecules with a positive charge which do not cont	10	0.0181	0.00053	0.0456	PM20D1, SLC6A8, KCNJ13	SLC11A2	SCN3B, KCNN2, KCNK9, KCNN4, KCNE2 , PER1
1	GO_MYELOID_LEUKOCYTE_MEDIATED_IMMUNITY	555	Any process involved in the carrying out of an immune response by a myeloid leukocyte. [GO_REF:0000022, GOC:add, ISBN:0781735149]	10	0.018	0.000537	0.0457	MMP9, CDA, CEACAM6, KRT1	TCN1*, S100A8, HBB	SLCO4C1, SLPI, SERPINA3
1, 3, 6	GO_ANTIMICROBIAL_HUMORAL_IMMUNE_RESPONSE_MEDIATED_BY_ANTIMICROBIAL_PEPTIDE	75	An immune response against microbes mediated by anti-microbial peptides in body fluid. [PMID:15761415, PMID:24287494]	4	0.0533	0.000565	0.047		PGC*, REG1B	CXCL9, SPINK5
1	GO_MYELOID_LEUKOCYTE_ACTIVATION	662	A change in the morphology or behavior of a myeloid leukocyte resulting from exposure to an activating factor such as a cellular or soluble ligand. [GOC:add, ISBN:0781735149]	11	0.0166	0.000561	0.047	MMP9, CDA, CEACAM6, ENPP3, KRT1	TCN1*, S100A8, HBB	SLCO4C1, SLPI, SERPINA3
1	GO_T_CELL_ACTIVATION	507	The change in morphology and behavior of a mature or immature T cell resulting from exposure to a mitogen, cytokine, chemokine, cellular ligand, or an antigen for which it is specific. [GOC:mgi_curators, ISBN:0781735149]	7	0.0138	0.01	0.0473	CLC, HLA-DQA2, XCL1, HLA-DQB1,	ZBTB16, CD86	SPINK5
19	GO_CELLULAR_RESPONSE_TO_TOXIC_SUBSTANCE	123	Any process that results in a change in state or activity of a cell (in terms of movement, secretion, enzyme production, gene expression, etc.) as a result of a toxic stimulus. [GOC:pr]	5	0.0407	0.000288	0.049		HBA2, HBB, HBD	HBG1, GSTT1
Collection(s):	GO:MF
Number included in the "Function" column from Table 2.	Gene Set Name	# Genes in Gene Set (K)	Description	# Genes in Overlap (k)	k/K	p-value	FDR q-value	Exclusive MO-lower-IR	Intersection	Exclusive MO-higher-IR
	GO_TRANSITION_METAL_ION_BINDING	1082	Interacting selectively and non-covalently with a transition metal ions; a transition metal is an element whose atom has an incomplete d-subshell of extranuclear electrons, or which gives rise to a cation or cations with an incomplete d-subshell. Transiti	24	0.0222	1.37e-09	2.33e-06	CYP4F2, CYP2S1, EGLN3, PLOD2, SORD, CDA, MMP9, MMP7, S100G, ENPP3, CYP4F11, FTO, ERAP2	PHEX, S100A8, SLC11A2, RERE, HBA2	MMP1, MMP3, XPNPEP3, CYP2D6, CPO, F5
	GO_TETRAPYRROLE_BINDING	148	Interacting selectively and non-covalently with a tetrapyrrole, a compound containing four pyrrole nuclei variously substituted and linked to each other through carbons at the alpha position. [GOC:curators, ISBN:0198506732]	10	0.0676	4.5e-09	3.82e-06	CYP4F2, CYP2S1, NOS2, CYP4F11	TCN1*, HBA2, HBB, HBD	HBG1, CYP2D6
	GO_ORGANIC_ACID_BINDING	224	Interacting selectively and non-covalently with an organic acid, any acidic compound containing carbon in covalent linkage. [GOC:jl, ISBN:0198506732]	11	0.0491	2.11e-08	1.19e-05	NOS2, EGLN3, PLOD2, CYP4F11	S100A8, HBA2, HBB, HBD	HBG1, FTCDNL1, SERPINA5
	GO_IDENTICAL_PROTEIN_BINDING	1926	Interacting selectively and non-covalently with an identical protein or proteins. [GOC:jl]	30	0.0156	3.72e-08	1.58e-05	NOS2, SORD, CDA, MMP9, XCL1, ERN1, SLC40A1, CLC, CEACAM6, CEBPE, FAP	GREM1, GREM2, ANGPTL4, LPL, ZBTB16, CCDC66, HMBOX1	XPNPEP3, TYRP1, KCNN2, CR2, GABRB3, AQP5, CLDN2, CTAG1A , PSPH, GBP3, C16orf89, KCNE2
	GO_OXIDOREDUCTASE_ACTIVITY	751	Catalysis of an oxidation-reduction (redox) reaction, a reversible chemical reaction in which the oxidation state of an atom or atoms within a molecule is altered. One substrate acts as a hydrogen or electron donor and becomes oxidized, while the other ac	18	0.024	5.59e-08	1.9e-05	NOS2, SORD, EGLN3, PLOD2, CYP4F2, CYP2S1, LDHC, CYP4F11, FTO	HBA2, HBB, HBD, LIPF	TYRP1, HBG1, CYP2D6, GSTT1, FADS6
	GO_HAPTOGLOBIN_BINDING	10	Interacting selectively and non-covalently with a haptoglobin, any alpha2 globulin of blood plasma that can combine with free oxyhemoglobin to form a stable complex. [GOC:mah, ISBN:0198506732]	4	0.4	1.26e-07	3.55e-05		HBA2, HBB, HBD	HBG1
	GO_OXIDOREDUCTASE_ACTIVITY_ACTING_ON_PAIRED_DONORS_WITH_INCORPORATION_OR_REDUCTION_OF_MOLECULAR_OXYGEN	162	Catalysis of an oxidation-reduction (redox) reaction in which hydrogen or electrons are transferred from each of two donors, and molecular oxygen is reduced or incorporated into a donor. [GOC:mah]	9	0.0556	1.46e-07	3.55e-05	NOS2, EGLN3, PLOD2, CYP4F2, CYP2S1, CYP4F11, FTO		TYRP1, CYP2D6
	GO_PROTEIN_HOMODIMERIZATION_ACTIVITY	655	Interacting selectively and non-covalently with an identical protein to form a homodimer. [GOC:jl]	16	0.0244	2.45e-07	5.19e-05	NOS2, CDA, XCL1, ERN1, FAP	GREM1, LPL, ZBTB16, CCDC66	TYRP1, KCNN2, CR2, XPNPEP3, PSPH, GBP3, C16orf89
	GO_METALLOPEPTIDASE_ACTIVITY	189	Catalysis of the hydrolysis of peptide bonds by a mechanism in which water acts as a nucleophile, one or two metal ions hold the water molecule in place, and charged amino acid side chains are ligands for the metal ions. [GOC:mah, http://merops.sanger.ac.	9	0.0476	5.39e-07	0.0001	MMP9, MMP7, XPNPEP2, ERAP2	PHEX	XPNPEP3, MMP1, MMP3, CPO
	GO_OXYGEN_CARRIER_ACTIVITY	14	Enables the directed movement of oxygen into, out of or within a cell, or between cells. [GOC:ai]	4	0.2857	5.91e-07	0.0001		HBA2, HBB, HBD	HBG1
	GO_IRON_ION_BINDING	151	Interacting selectively and non-covalently with iron (Fe) ions. [GOC:ai]	8	0.053	1.05e-06	0.000162	EGLN3, PLOD2, CYP4F2, CYP2S1, CYP4F11, FTO	HBA2	CYP2D6
	GO_HEMOGLOBIN_ALPHA_BINDING	5	Interacting selectively and non-covalently with a hemoglobin alpha chain. [GOC:mah]	3	0.6	1.23e-06	0.000175		HBB, HBD	HBG1
	GO_TRANSPORTER_ACTIVITY	1199	Enables the directed movement of substances (such as macromolecules, small molecules, ions) into, out of or within a cell, or between cells. [GOC:ai, GOC:dgf]	20	0.0167	3.03e-06	0.000396	SLC40A1, SLC6A8, SLC30A10, RBP4, AQP12A, KCNJ13	SLC11A2, HBB, HBD, HBA2	HBG1, KCNN2, SLCO4C1, KCNK9, SCN3B, KCNE2, APOD , GABRB3, AQP5, KCNN4
	GO_SIGNALING_RECEPTOR_BINDING	1654	Interacting selectively and non-covalently with one or more specific sites on a receptor molecule, a macromolecule that undergoes combination with a hormone, neurotransmitter, drug or intracellular messenger to initiate a change in cell function. [GOC:bf,	24	0.0145	3.32e-06	0.000403	XCL1, ERN1, SCT, GAST, LAMC2, BTNL8, FAP, GUCA2A, LIFR, HLA-DQB1	TFF2*, GREM1, ANGPTL4, S100A8, CCL18, APOC3, GREM2, LPL, PSCA	UCN2, NTS, MYOC, CXCL9, TNXB
	GO_PEPTIDASE_ACTIVITY	626	Catalysis of the hydrolysis of a peptide bond. A peptide bond is a covalent bond formed when the carbon atom from the carboxyl group of one amino acid shares electrons with the nitrogen atom from the amino group of a second amino acid. [GOC:jl, ISBN:08153	14	0.0224	3.91e-06	0.000442	MMP9, MMP7, XPNPEP2, CLC, PM20D1, FAP, ERAP2, KLK12	PGC*	XPNPEP3, MMP1, MMP3, CPO
	GO_PROTEIN_DIMERIZATION_ACTIVITY	1023	The formation of a protein dimer, a macromolecular structure consists of two noncovalently associated identical or nonidentical subunits. [ISBN:0198506732]	18	0.0176	4.69e-06	0.000498	XCL1, ERN1, NOS2, CDA, CEACAM6, FAP, KRT1	GREM1, LPL, ZBTB16, CCDC66	XPNPEP3, KCNN2, TYRP1, CR2, PSPH, GBP3, C16orf89
	GO_CARBOHYDRATE_BINDING	267	Interacting selectively and non-covalently with any carbohydrate, which includes monosaccharides, oligosaccharides and polysaccharides as well as substances derived from monosaccharides by reduction of the carbonyl group (alditols), by oxidation of one or	9	0.0337	9.15e-06	0.000884	CLC, EGLN3, PLOD2, SORD, FBXO2, KRT1, LGALS2	REG1B	ZG16B
	GO_OXIDOREDUCTASE_ACTIVITY_ACTING_ON_PEROXIDE_AS_ACCEPTOR	56	Catalysis of an oxidation-reduction (redox) reaction in which the peroxide group acts as a hydrogen or electron acceptor. [GOC:ai]	5	0.0893	9.37e-06	0.000884		HBB, HBD, HBA2	HBG1, GSTT1
	GO_HEMOGLOBIN_BINDING	9	Interacting selectively and non-covalently with hemoglobin, an oxygen carrying, conjugated protein containing four heme groups and globin. [GOC:jl]	3	0.3333	1.02e-05	0.000912		HBB, HBD	HBG1
	GO_MONOOXYGENASE_ACTIVITY	101	Catalysis of the incorporation of one atom from molecular oxygen into a compound and the reduction of the other atom of oxygen to water. [ISBN:0198506732]	6	0.0594	1.26e-05	0.00107	NOS2, CYP4F2, CYP2S1, CYP4F11		TYRP1, CYP2D6
	GO_OXIDOREDUCTASE_ACTIVITY_ACTING_ON_PAIRED_DONORS_WITH_INCORPORATION_OR_REDUCTION_OF_MOLECULAR_OXYGEN_REDUCED_FLAVIN_OR_FLAVOPROTEIN_AS_ONE_DONOR_AND_INCORPORATION_OF_ONE_ATOM_OF_OXYGEN	35	Catalysis of an oxidation-reduction (redox) reaction in which hydrogen or electrons are transferred from reduced flavin or flavoprotein and one other donor, and one atom of oxygen is incorporated into one donor. [GOC:mah]	4	0.1143	2.85e-05	0.0023	CYP4F2, CYP2S1, CYP4F11		CYP2D6
	GO_OXYGEN_BINDING	36	Interacting selectively and non-covalently with oxygen (O2). [GOC:jl]	4	0.1111	3.19e-05	0.00246		HBA2, HBB, HBD	HBG1
10	GO_FUCOSYLTRANSFERASE_ACTIVITY	13	Catalysis of the transfer of a fucosyl group to an acceptor molecule, typically another carbohydrate or a lipid. [GOC:ai]	3	0.2308	3.43e-05	0.00253	FUT2		FUT9, FUT1
	GO_METAL_ION_TRANSMEMBRANE_TRANSPORTER_ACTIVITY	428	Enables the transfer of metal ions from one side of a membrane to the other. [GOC:ai]	10	0.0234	6.73e-05	0.00476	SLC40A1, SLC6A8, SLC30A10, KCNJ13	SLC11A2	KCNK9, SCN3B, KCNN2, KCNE2, KCNN4
	GO_ANTIOXIDANT_ACTIVITY	86	Inhibition of the reactions brought about by dioxygen (O2) or peroxides. Usually the antioxidant is effective because it can itself be more easily oxidized than the substance protected. The term is often applied to components that can trap free radicals,	5	0.0581	7.57e-05	0.00514		HBB, HBD, HBA2	HBG1, GSTT1
	GO_AMINOPEPTIDASE_ACTIVITY	46	Catalysis of the hydrolysis of N-terminal amino acid residues from in a polypeptide chain. [GOC:jl, ISBN:0198506732]	4	0.087	8.5e-05	0.00555	XPNPEP2, FAP, ERAP2		XPNPEP3
	GO_RECEPTOR_REGULATOR_ACTIVITY	533	The function of interacting (directly or indirectly) with receptors such that the proportion of receptors in the active form is changed. [GOC:ceb]	11	0.0206	8.84e-05	0.00556	XCL1, SCT, GAST, GUCA2A, LYPD6B	GREM1, GREM2, CCL18	UCN2, NTS, CXCL9
	GO_VITAMIN_BINDING	144	Interacting selectively and non-covalently with a vitamin, one of a number of unrelated organic substances that occur in many foods in small amounts and that are necessary in trace amounts for the normal metabolic functioning of the body. [GOC:ai]	6	0.0417	9.27e-05	0.00562	EGLN3, PLOD2, RBP4, S100G	TCN1*	FTCDNL1
	GO_EXOPEPTIDASE_ACTIVITY	95	Catalysis of the hydrolysis of a peptide bond not more than three residues from the N- or C-terminus of a polypeptide chain, in a reaction that requires a free N-terminal amino group, C-terminal carboxyl group or both. [http://merops.sanger.ac.uk/about/gl	5	0.0526	0.000121	0.00697	XPNPEP2, FAP, ERAP2		XPNPEP3, CPO
	GO_G_PROTEIN_COUPLED_RECEPTOR_BINDING	292	Interacting selectively and non-covalently with a G protein-coupled receptor. [GOC:ceb, GOC:dph]	8	0.0274	0.000123	0.00697	XCL1, SCT	TFF2*, CCL18	UCN2, NTS, MYOC, CXCL9
	GO_SERINE_TYPE_ENDOPEPTIDASE_INHIBITOR_ACTIVITY	96	Stops, prevents or reduces the activity of serine-type endopeptidases, enzymes that catalyze the hydrolysis of nonterminal peptide bonds in a polypeptide chain; a serine residue (and a histidine residue) are at the active center of the enzyme. [GOC:ai]	5	0.0521	0.000128	0.00698	SPINK4		SERPINA5, SLPI, SPINK5, SERPINA3
	GO_ARACHIDONIC_ACID_MONOOXYGENASE_ACTIVITY	20	Catalysis of the incorporation of one atom from molecular oxygen into arachidonic acid and the reduction of the other atom of oxygen to water. [GOC:mah]	3	0.15	0.000133	0.00706	CYP4F2, CYP2S1, CYP4F11
	GO_GLYCOSAMINOGLYCAN_BINDING	232	Interacting selectively and non-covalently with any glycan (polysaccharide) containing a substantial proportion of aminomonosaccharide residues. [GOC:jl, ISBN:0198506732]	7	0.0302	0.000182	0.00937	MMP7, LAMC2	GREM2, REG1B, LPL	SERPINA5, TNXB
	GO_METALLOENDOPEPTIDASE_ACTIVITY	108	Catalysis of the hydrolysis of internal, alpha-peptide bonds in a polypeptide chain by a mechanism in which water acts as a nucleophile, one or two metal ions hold the water molecule in place, and charged amino acid side chains are ligands for the metal i	5	0.0463	0.000222	0.0108	MMP7, MMP9	PHEX	MMP1, MMP3
	GO_HEPARIN_BINDING	169	Interacting selectively and non-covalently with heparin, any member of a group of glycosaminoglycans found mainly as an intracellular component of mast cells and which consist predominantly of alternating alpha-(1->4)-linked D-galactose and N-acetyl-D-glu	6	0.0355	0.000222	0.0108	MMP7, LAMC2	GREM2, LPL	SERPINA5, TNXB
	GO_METALLOAMINOPEPTIDASE_ACTIVITY	24	Catalysis of the hydrolysis of N-terminal amino acid residues from a polypeptide chain by a mechanism in which water acts as a nucleophile, one or two metal ions hold the water molecule in place, and charged amino acid side chains are ligands for the meta	3	0.125	0.000233	0.011	XPNPEP2, ERAP2		XPNPEP3
	GO_LEUKOTRIENE_B4_20_MONOOXYGENASE_ACTIVITY	5	Catalysis of the reaction: (6Z,8E,10E,14Z)-(5S,12R)-5,12-dihydroxyicosa-6,8,10,14-tetraenoate + NADPH + H+ + O2 = (6Z,8E,10E,14Z)-(5S,12R)-5,12,20-trihydroxyicosa-6,8,10,14-tetraenoate + NADP+ + H2O. [MetaCyc:LEUKOTRIENE-B4-20-MONOOXYGENASE-RXN, RHEA:2217	2	0.4	0.000248	0.0114	CYP4F2, CYP4F11
	GO_METALLOEXOPEPTIDASE_ACTIVITY	64	Catalysis of the hydrolysis of a peptide bond not more than three residues from the N- or C-terminus of a polypeptide chain by a mechanism in which water acts as a nucleophile, one or two metal ions hold the water molecule in place, and charged amino acid	4	0.0625	0.000309	0.0138	XPNPEP2, ERAP2		XPNPEP3 , CPO
	GO_POTASSIUM_CHANNEL_ACTIVITY	120	Enables the facilitated diffusion of a potassium ion (by an energy-independent process) involving passage through a transmembrane aqueous pore or channel without evidence for a carrier-mediated mechanism. [GOC:BHF, GOC:mtg_transport, GOC:pr, ISBN:08153407	5	0.0417	0.000361	0.0157	KCNJ13		KCNN2, KCNK9, KCNE2, KCNN4
	GO_HORMONE_ACTIVITY	122	The action characteristic of a hormone, any substance formed in very small amounts in one specialized organ or group of cells and carried (sometimes in the bloodstream) to another organ or group of cells in the same organism, upon which it has a specific	5	0.041	0.000389	0.0161	SCT, GAST, GUCA2A		UCN2, NTS
	GO_ENDOPEPTIDASE_ACTIVITY	439	Catalysis of the hydrolysis of internal, alpha-peptide bonds in a polypeptide chain. [http://merops.sanger.ac.uk/about/glossary.htm#ENDOPEPTIDASE]	9	0.0205	0.000406	0.0161	MMP7, MMP9, CLC, FAP, KLK12	PGC*	MMP1, MMP3
1, 5	GO_CHEMOKINE_RECEPTOR_BINDING	69	Interacting selectively and non-covalently with any chemokine receptor. [GOC:ai]	4	0.058	0.000412	0.0161	XCL1	TFF2*, CCL18	CXCL9
12	GO_TRIGLYCERIDE_LIPASE_ACTIVITY	29	Catalysis of the reaction: triacylglycerol + H2O = diacylglycerol + a carboxylate. [EC:3.1.1.3]	3	0.1034	0.000413	0.0161		LPL, LIPF, PNLIPRP2
	GO_SERINE_HYDROLASE_ACTIVITY	191	Catalysis of the hydrolysis of a substrate by a catalytic mechanism that involves a catalytic triad consisting of a serine nucleophile that is activated by a proton relay involving an acidic residue (e.g. aspartate or glutamate) and a basic residue (usual	6	0.0314	0.000427	0.0161	MMP7, MMP9, FAP, KLK12		MMP1, MMP3
	GO_HYDROLASE_ACTIVITY_ACTING_ON_ESTER_BONDS	747	Catalysis of the hydrolysis of any ester bond. [GOC:jl]	12	0.0161	0.000428	0.0161	CLC, ERN1, ENPP3, PLAAT2, PIWIL2, ARSL	LPL, LIPF, PNLIPRP2, LRRC2 , PSPHP1	PSPH
12	GO_LIPASE_ACTIVITY	131	Catalysis of the hydrolysis of a lipid or phospholipid. [GOC:mah]	5	0.0382	0.000539	0.0199	CLC, PLAAT2	LPL, LIPF, PNLIPRP2
1	GO_IMMUNE_RECEPTOR_ACTIVITY	135	Receiving a signal and transmitting it in a cell to initiate an immune response. [PMID:31415752, Wikipedia:Immune_receptor]	5	0.037	0.000618	0.0223	HLA-DQA2, FCGR1B, LIFR, HLA-DQB1		CR2
	GO_MONOVALENT_INORGANIC_CATION_TRANSMEMBRANE_TRANSPORTER_ACTIVITY	381	Enables the transfer of a inorganic cations with a valency of one from one side of a membrane to the other. Inorganic cations are atoms or small molecules with a positive charge that do not contain carbon in covalent linkage. [GOC:ai, GOC:mtg_transport, I	8	0.021	0.000727	0.0257	SLC6A8, KCNJ13	SLC11A2	KCNN2, KCNK9, SCN3B, KCNE2, KCNN4
	GO_PASSIVE_TRANSMEMBRANE_TRANSPORTER_ACTIVITY	479	Enables the transfer of a single solute from one side of a membrane to the other by a mechanism involving conformational change, either by facilitated diffusion or in a membrane potential dependent process if the solute is charged. [GOC:mtg_transport, ISB	9	0.0188	0.000756	0.0262	AQP12A, KCNJ13		KCNN2, KCNK9, SCN3B, KCNE2, KCNN4, GABRB3, AQP5
	GO_CARBOXYLIC_ESTER_HYDROLASE_ACTIVITY	144	Catalysis of the hydrolysis of a carboxylic ester bond. [EC:3.1.1, EC:3.1.1.1, GOC:curators]	5	0.0347	0.000827	0.0281	CLC, PLAAT2	LPL, LIPF, PNLIPRP2
	GO_TRANSITION_METAL_ION_TRANSMEMBRANE_TRANSPORTER_ACTIVITY	37	Enables the transfer of transition metal ions from one side of a membrane to the other. A transition metal is an element whose atom has an incomplete d-subshell of extranuclear electrons, or which gives rise to a cation or cations with an incomplete d-sub	3	0.0811	0.000852	0.0282	SLC40A1, SLC30A10	SLC11A2
	GO_ZINC_ION_BINDING	811	Interacting selectively and non-covalently with zinc (Zn) ions. [GOC:ai]	12	0.0148	0.000876	0.0282	ENPP3, MMP7, MMP9, SORD, CDA, ERAP2	S100A8, PHEX, RERE	MMP1, MMP3, CPO
	GO_MANGANESE_ION_TRANSMEMBRANE_TRANSPORTER_ACTIVITY	9	Enables the transfer of manganese (Mn) ions from one side of a membrane to the other. [GOC:dgf]	2	0.2222	0.000881	0.0282	SLC30A10	SLC11A2
	GO_PHOSPHATIDYLSERINE_1_ACYLHYDROLASE_ACTIVITY	10	Catalysis of the reaction: 1-acyl-2-lysophosphatidylserine + H2O = sn-glycerol-phosphoserine + a carboxylate. [BRENDA:3.1.1.32]	2	0.2	0.0011	0.0332	PLAAT2	LPL
	GO_IRON_ION_TRANSMEMBRANE_TRANSPORTER_ACTIVITY	10	Enables the transfer of iron (Fe) ions from one side of a membrane to the other. [GOC:ai]	2	0.2	0.0011	0.0332	SLC40A1	SLC11A2
1	GO_MHC_CLASS_II_RECEPTOR_ACTIVITY	10	Combining with an MHC class II protein complex and transmitting the signal from one side of the membrane to the other to initiate a change in cell activity. [GOC:add, GOC:signaling, ISBN:0781735149]	2	0.2	0.0011	0.0332	HLA-DQA2, HLA-DQB1
	GO_POTASSIUM_ION_TRANSMEMBRANE_TRANSPORTER_ACTIVITY	156	Enables the transfer of potassium ions (K+) from one side of a membrane to the other. [GOC:ai]	5	0.0321	0.00118	0.0352	KCNJ13		KCNN2, KCNK9, KCNE2, KCNN4
	GO_CATION_TRANSMEMBRANE_TRANSPORTER_ACTIVITY	635	Enables the transfer of cation from one side of a membrane to the other. [GOC:dgf, GOC:mtg_transport, ISBN:0815340729]	10	0.0157	0.00148	0.0433	SLC40A1, SLC30A10, SLC6A8, KCNJ13	SLC11A2	KCNN2, KCNK9, SCN3B, KCNE2, KCNN4
	GO_OXIDOREDUCTASE_ACTIVITY_ACTING_ON_PAIRED_DONORS_WITH_INCORPORATION_OR_REDUCTION_OF_MOLECULAR_OXYGEN_NAD_P_H_AS_ONE_DONOR_AND_INCORPORATION_OF_ONE_ATOM_OF_OXYGEN	45	Catalysis of an oxidation-reduction (redox) reaction in which hydrogen or electrons are transferred from NADH or NADPH and one other donor, and one atom of oxygen is incorporated into one donor. [GOC:mah]	3	0.0667	0.00151	0.0435	NOS2, CYP4F2, CYP4F11
	GO_CALCIUM_ACTIVATED_POTASSIUM_CHANNEL_ACTIVITY	12	Enables the calcium concentration-regulatable energy-independent passage of potassium ions across a lipid bilayer down a concentration gradient. [GOC:dph, GOC:mtg_transport]	2	0.1667	0.0016	0.0441			KCNN2, KCNN4
12	GO_PHOSPHOLIPASE_ACTIVITY	12	Catalysis of the reaction: phosphatidylcholine + H2O = 2-acylglycerophosphocholine + a carboxylate. [EC:3.1.1.32]	2	0.1667	0.0016	0.0441	CLC, PLAAT2	LPL, PNLIPRP2
	GO_2_OXOGLUTARATE_DEPENDENT_DIOXYGENASE_ACTIVITY	46	Catalysis of the reaction: A + 2-oxoglutarate + O2 = B + succinate + CO2. This is an oxidation-reduction (redox) reaction in which hydrogen or electrons are transferred from 2-oxoglutarate and one other donor, and one atom of oxygen is incorporated into e	3	0.0652	0.00161	0.0441	EGLN3, PLOD2, FTO
	GO_GATED_CHANNEL_ACTIVITY	337	Enables the transmembrane transfer of a solute by a channel that opens in response to a specific stimulus. [GOC:mtg_transport]	7	0.0208	0.00165	0.0444	KCNJ13		KCNN2, KCNK9, SCN3B, KCNN4, KCNE2, GABRB3
	GO_ION_TRANSMEMBRANE_TRANSPORTER_ACTIVITY	876	Enables the transfer of an ion from one side of a membrane to the other. [GOC:dgf, GOC:mtg_transport, ISBN:0815340729]	12	0.0137	0.00168	0.0445	SLC40A1, SLC30A10, SLC6A8 , KCNJ13	SLC11A2	KCNN2, KCNK9, SCN3B, SLCO4C1, KCNN4, KCNE2, GABRB3
1, 5	GO_CHEMOKINE_ACTIVITY	48	The function of a family of small chemotactic cytokines; their name is derived from their ability to induce directed chemotaxis in nearby responsive cells. All chemokines possess a number of conserved cysteine residues involved in intramolecular disulfide	3	0.0625	0.00182	0.0475	XCL1	CCL18	CXCL9
	GO_BMP_BINDING	13	Interacting selectively and non-covalently with a member of the bone morphogenetic protein (BMP) family. [GOC:BHF, PMID:9660951]	2	0.1538	0.00188	0.0484		GREM2, GREM1
Collection(s):	GO:CC
Number included in the "Function" column from Table 2.	Gene Set Name	# Genes in Gene Set (K)	Description	# Genes in Overlap (k)	k/K	p-value	FDR q-value	Exclusive MO-lower-IR	Intersection	Exclusive MO-higher-IR
	GO_EXTRACELLULAR_MATRIX	568	A structure lying external to one or more cells, which provides structural support, biochemical or biomechanical cues for cells or tissues. [GOC:BHF, GOC:mah, GOC:rph, NIF_Subcellular:nlx_subcell_20090513, PMID:21123617, PMID:28089324]	18	0.0317	7.62e-10	7.63e-07	MMP9, LAMC2, CLC, MMP7, KRT1	GREM1, S100A8, ANGPTL4, APOC3, MUC6	MYOC, MMP1, MMP3, SERPINA5, SLPI, SERPINA3, TNXB, LRRC17
	GO_HAPTOGLOBIN_HEMOGLOBIN_COMPLEX	11	A protein complex formed by the stable binding of a haptoglobin to hemoglobin. [GOC:mah]	4	0.3636	1.97e-07	7.38e-05		HBB, HBA2, HBD	HBG1
	GO_HEMOGLOBIN_COMPLEX	12	An iron-containing, oxygen carrying complex. In vertebrates it is made up of two pairs of associated globin polypeptide chains, each chain carrying a noncovalently bound heme prosthetic group. [GOC:jl, ISBN:0198506732]	4	0.3333	2.95e-07	7.38e-05		HBB, HBA2, HBD	HBG1
	GO_COLLAGEN_CONTAINING_EXTRACELLULAR_MATRIX	427	An extracellular matrix consisting mainly of proteins (especially collagen) and glycosaminoglycans (mostly as proteoglycans) that provides not only essential physical scaffolding for the cellular constituents but can also initiate crucial biochemical and	13	0.0304	2.95e-07	7.38e-05	MMP9, LAMC2, CLC, KRT1	S100A8, ANGPTL4, APOC3, GREM1	MYOC, SERPINA5, SLPI, SERPINA3, TNXB
	GO_BASAL_PART_OF_CELL	69	The region of a cell situated near the base. For example, in a polarized epithelial cell, the basal surface rests on the basal lamina that separates the epithelium from other tissue. [GOC:mah, ISBN:0815316194]	5	0.0725	2.62e-05	0.00524	FAP	SLC11A2, CLRN1, GKN2	AQP5
	GO_ENDOPLASMIC_RETICULUM	1429	The irregular network of unit membranes, visible only by electron microscopy, that occurs in the cytoplasm of many eukaryotic cells. The membranes form a complex meshwork of tubular channels, which are often expanded into slitlike cavities called cisterna	20	0.014	3.8e-05	0.0062	TSPAN15, TMED6, ZDHHC11, ARSL, ERN1, PLOD2, CYP2S1, FBXO2, LCT, ERAP2	PHEX, NAT8, JPH4	MYOC, AQP5, KCNE2, F5, SPINK5, CYP2D6, APOD
	GO_CLATHRIN_COATED_ENDOCYTIC_VESICLE_MEMBRANE	40	The lipid bilayer surrounding a clathrin-coated endocytic vesicle. [GOC:mah]	4	0.1	4.87e-05	0.0062	HLA-DQA2, FCGR1B, HLA-DQB1		TYRP1
	GO_CELL_SURFACE	904	The external part of the cell wall and/or plasma membrane. [GOC:jl, GOC:mtg_sensu, GOC:sm]	15	0.0166	5.79e-05	0.0062	TSPAN15, MMP7, CEACAM6, ENPP3, BTNL8, FAP, LIFR	SLC11A2, GREM1, LPL, CD86	KCNN2, KCNE2, SERPINA5, CXCL9
	GO_GOLGI_APPARATUS	1598	A membrane-bound cytoplasmic organelle of the endomembrane system that further processes the core oligosaccharides (e.g. N-glycans) added to proteins in the endoplasmic reticulum and packages them into membrane-bound vesicles. The Golgi apparatus operates	21	0.0131	5.96e-05	0.0062	HLA-DQA2, TMED6, ZDHHC11, ARSL, FUT2, SLC30A10, HLA-DQB1, CAPN8	PHEX, A4GNT, CCDC170, MUC6, PPP6R1	MYOC, KCNE2, F5, SLPI, MUC1, FUT1, FUT9, GBP3
	GO_SECRETORY_VESICLE	1018	A cytoplasmic, membrane bound vesicle that is capable of fusing to the plasma membrane to release its contents into the extracellular space. [GOC:dos]	16	0.0157	6.19e-05	0.0062	CEACAM6, MMP9, CDA, SLC40A1, KRT1, KLK12	TCN1*, S100A8, HBB	SLCO4C1, KCNK9, F5, SLPI, SERPINA5, SPINK5, SERPINA3
	GO_APICAL_PART_OF_CELL	433	The region of a polarized cell that forms a tip or is distal to a base. For example, in a polarized epithelial cell, the apical region has an exposed surface and lies opposite to the basal lamina that separates the epithelium from other tissue. [GOC:mah,	10	0.0231	7.41e-05	0.00675	CEACAM6, ENPP3, S100G , CYP4F2, FAP, LCT	SLC11A2	MUC1, AQP5, CPO
	GO_APICAL_PLASMA_MEMBRANE	361	The region of the plasma membrane located at the apical end of the cell. [GOC:curators]	9	0.0249	9.57e-05	0.00799	CEACAM6, ENPP3, CYP4F2, S100G, LCT	SLC11A2	MUC1, AQP5, CPO
	GO_BLOOD_MICROPARTICLE	148	A phospholipid microvesicle that is derived from any of several cell types, such as platelets, blood cells, endothelial cells, or others, and contains membrane receptors as well as other proteins characteristic of the parental cell. Microparticles are het	6	0.0405	0.000108	0.0083	KRT1	ANGPTL4, HBB, HBA2, HBD	SERPINA3
	GO_SECRETORY_GRANULE	856	A small subcellular vesicle, surrounded by a membrane, that is formed from the Golgi apparatus and contains a highly concentrated protein destined for secretion. Secretory granules move towards the periphery of the cell and upon stimulation, their membran	14	0.0164	0.000119	0.00851	CEACAM6, MMP9, CDA, KRT1, KLK12	S100A8, TCN1*, HBB	SLCO4C1, SERPINA3, F5, SLPI, SERPINA5, SPINK5
	GO_COATED_VESICLE	299	Small membrane-bounded organelle formed by pinching off of a coated region of membrane. Some coats are made of clathrin, whereas others are made from other proteins. [ISBN:0815316194]	8	0.0268	0.000145	0.00967	HLA-DQA2, TMED6, FCGR1B, HLA-DQB1	CLRN1, VPS18	TYRP1, F5
	GO_TERTIARY_GRANULE_LUMEN	55	Any membrane-enclosed lumen that is part of a tertiary granule. [GO_REF:0000064, GOC:TermGenie, PMID:23650620]	4	0.0727	0.000172	0.0106	MMP9, CDA	TCN1*, HBB
	GO_INTRINSIC_COMPONENT_OF_PLASMA_MEMBRANE	1731	The component of the plasma membrane consisting of the gene products and protein complexes having either part of their peptide sequence embedded in the hydrophobic region of the membrane or some other covalently attached group such as a GPI anchor that is	21	0.0121	0.00018	0.0106	HLA-DQA2, FCGR1B, SLC40A1, TSPAN15, SLC6A8, LCT, LIFR	SLC11A2, PHEX	SLCO4C1, KCNK9, SCN3B, MUC1, AQP5, CPO, KCNE2, FUT1, GABRB3, KCNN4, VSIG2, PCDHGC3
	GO_CLATHRIN_COATED_ENDOCYTIC_VESICLE	59	A clathrin-coated, membrane-bounded intracellular vesicle formed by invagination of the plasma membrane around an extracellular substance. [GOC:go_curators]	4	0.0678	0.000225	0.0125	HLA-DQA2, FCGR1B, HLA-DQB1		TYRP1
	GO_ANCHORED_COMPONENT_OF_MEMBRANE	171	The component of a membrane consisting of the gene products that are tethered to the membrane only by a covalently attached anchor, such as a lipid group that is embedded in the membrane. Gene products with peptide sequences that are embedded in the membr	6	0.0351	0.000237	0.0125	CEACAM6, XPNPEP2, LYPD6B	LYPD8, PSCA	CPO
	GO_CLATHRIN_COATED_VESICLE	195	A vesicle with a coat formed of clathrin connected to the membrane via one of the clathrin adaptor complexes. [GOC:mah, PMID:11252894]	6	0.0308	0.000476	0.0238	HLA-DQA2, FCGR1B, HLA-DQB1	CLRN1, VPS18	TYRP1
Collection(s):	CGP
Number included in the "Function" column from Table 2.	Gene Set Name	# Genes in Gene Set (K)	Description	# Genes in Overlap (k)	k/K	p-value	FDR q-value	Exclusive MO-lower-IR	Intersection	Exclusive MO-higher-IR
20	VECCHI_GASTRIC_CANCER_EARLY_DN	380	Down-regulated genes distinguishing between early GASTric cancer (EGC) and normal tissue samples.	20	0.0526	7.9e-15	2.79e-12	TMED6, UGT2B15, LIFR, HLA-DQB1	GREM2, APOC3, PGC*, ZBTB16, FKBP5, GKN1, GKN2, LIPF	MYOC, HLF, GABRB3, ENTPD3, C16orf89, FUT9, LRRC17, KCNE2
20	SABATES_COLORECTAL_ADENOMA_DN	299	Genes down-regulated in colorectal adenoma compared to normal mucosa samples.	15	0.0502	3.97e-11	7.01e-09	PLAAT2, XPNPEP2, CDA, BTNL8, UGT2B15, LIFR, LGALS2, GUCA2A	GREM2, LYPD8, ZBTB16, PNLIPRP2	CR2, FDCSP, SPINK5
20	SABATES_COLORECTAL_ADENOMA_UP	140	Genes up-regulated in colorectal adenoma compared to normal mucosa samples.	12	0.0857	7.58e-12	2.28e-08	MMP7	TCN1*, ODAM, S100A8, LCN15, LPL, REG1B, UCA1	MMP3, MMP1, CLDN2, SERPINA3
	SMID_BREAST_CANCER_LUMINAL_B_DN	587	Genes down-regulated in the luminal B subtype of breast cancer.	18	0.0307	1.28e-09	1.51e-07	MMP7, RBP4, XCL1, LGALS2, HLA-DQB1	S100A8, CCL18, ANGPTL4, LPL, ELF5, HBB	CR2, MMP3, MMP1, CXCL9, SLPI, APOD, KCNN4
20	VECCHI_GASTRIC_CANCER_ADVANCED_VS_EARLY_DN	145	Down-regulated genes distinguishing between two subtypes of GASTric cancer: advanced (AGC) and early (EGC).	11	0.0759	2.16e-10	3.25e-07	SULT1C2, PLAAT2, BTNL8	TFF2*, ODAM, HBB, C6orf58	MUC1, SLPI, ENTPD3, VSIG2
	CROMER_TUMORIGENESIS_DN	49	Tumorigenesis markers of head and neck squamous cell carcinoma (HNSCC): down-regulated in the 'early' tumors vs normal samples.	7	0.1429	5.17e-09	5.18e-06	CEACAM6, HLA-DQB1	MSMB, PSCA	MUC1, SPINK5, APOD
	MEBARKI_HCC_PROGENITOR_FZD8CRD_DN	461	Transcriptome of human HepaRG hepatocellular carcinoma liver progenitors in responses to a WNT3A-enriched microenvironment and dissection of pathways dependent on _-catenin and/or blocked by the SFRP-like Wnt inhibitor FZD8_CRD.	14	0.0304	1.05e-07	9.28e-06	MMP7, SULT1C2, SLC40A1, SLC6A10P, ARSL, LINC01667, LINC00923	S100A8, ODAM, NAT8	SLCO4C1, HLF, SERPINA5, F5
	HELLER_SILENCED_BY_METHYLATION_UP	283	Genes up-regulated in at least one of three multiple myeloma (MM) cell lines treated with the DNA hypomethylating agent decitabine (5-aza-2'-deoxycytidine) [PubChem=451668].	11	0.0389	2.25e-07	1.49e-05	MMP9, HLA-DRB6, TSPAN15, LAMC2, HLA-DQA2, HLA-DQB1	TFF2*, FKBP5, CD86	KCNN2, MUC1
	YOSHIMURA_MAPK8_TARGETS_UP	1219	Genes up-regulated in vascular smooth muscle cells (VSMC) by MAPK8 (JNK1) [GeneID=5599].	22	0.018	2.54e-07	1.49e-05	MMP9, MMP7, SULT1C2, RBP4, CYP4F2, NOS2, CEBPE, S100G, FBXO2, LDHC, LCT	LPL, MSMB	MMP3, MYOC, MUC1, HLF, SERPINA5, GABRB3, SERPINA3, CYP2D6, FUT1
	POOLA_INVASIVE_BREAST_CANCER_UP	292	Genes up-regulated in atypical ductal hyperplastic tissues from patients with (ADHC) breast cancer vs those without the cancer (ADH).	11	0.0377	3.08e-07	1.55e-05	MMP9, HLA-DRB6, CEACAM6, LGALS2, FAP	CCL18, GREM1, CD86	MMP1, MMP3, CXCL9
	DODD_NASOPHARYNGEAL_CARCINOMA_UP	1806	Genes up-regulated in nasopharyngeal carcinoma (NPC) compared to the normal tissue.	26	0.0144	1.44e-06	6.37e-05	CEACAM6, PLAAT2, FUT2, LYPD6B, KLK12	BPIFB1*, CCDC170, PHEX, MSMB, RERE, GPR182, C17orf97, PPP6R1	DNAJB13, CR2, SPINK5, ENTPD3, C16orf89, PER1, AQP5, TNXB, VSIG2, FBXL13, MUC1, HLF, SLPI
	FEVR_CTNNB1_TARGETS_UP	688	Genes up-regulated in intestinal crypt cells upon deletion of CTNNB1 [GeneID=1499].	15	0.0218	2.39e-06	8.42e-05	SLC6A8, EGLN3, CYP4F2, SCT	TFF2*, S100A8, ANGPTL4, APOC3, SLC11A2, PNLIPRP2, REG1B	MUC1, HLF, PER1, CYP2D6
	GOZGIT_ESR1_TARGETS_DN	777	Genes down-regulated in TMX2-28 cells (breast cancer) which do not express ESR1 [GeneID=2099]) compared to the parental MCF7 cells which do.	16	0.0206	2.27e-06	8.42e-05	CEACAM6, TSPAN15, SLC6A8, EGLN3, ERN1, HLA-DQB1 , HOXC6	CCDC170, MSMB, ELF5	SERPINA5, SERPINA3, APOD, FUT9, ZG16B, GSTT1
	SMID_BREAST_CANCER_BASAL_DN	700	Genes down-regulated in basal subtype of breast cancer samles.	15	0.0214	2.94e-06	9.44e-05	CEACAM6, PLAAT2, RBP4, SORD, UGT2B15	TCN1*, CCDC170, MSMB, ZBTB16, MUC6	MUC1, SERPINA5, APOD, ENTPD3, LRRC17
	BLANCO_MELO_COVID19_SARS_COV_2_POS_PATIENT_LUNG_TISSUE_UP	172	Genes strongly up-regulated (log2(FC)>3.58, padj<0.05) in post mortem lung tissue from COVID-19 patients vs uninfected biopsy.	9	0.0523	2.44e-07	0.00012	ARSL, RBP4, CDA, CLC	TCN1*, S100A8	FDCSP, CLDN2, F5
	MOHANKUMAR_HOXA1_TARGETS_DN	173	Down-regulated in MCF7 cells (breast cancer) by HOXA1 [GeneID=3198].	9	0.052	2.56e-07	0.00012	CEACAM6, XCL1, LAMC2		MMP3, TYRP1, MUC1, SPINK5, APOD, SERPINA3
	SENGUPTA_NASOPHARYNGEAL_CARCINOMA_WITH_LMP1_DN	174	Genes down-regulated in nasopharyngeal carcinoma (NPC) positive for LMP1 [GeneID=9260], a latent gene of Epstein-Barr virus (EBV).	9	0.0517	2.69e-07	0.00012	CEACAM6, MMP7, FBXO2	S100A8, ELF5	CR2, NTS, SERPINA3, ZG16B
	TAKEDA_TARGETS_OF_NUP98_HOXA9_FUSION_16D_DN	127	Genes down-regulated in CD34+ [GeneID=947] hematopoetic cells by expression of NUP98-HOXA9 fusion [GeneID=4928;3205] off a retroviral vector at 16 days after transduction.	8	0.063	2.8e-07	0.00012	CEACAM6, SULT1C2, MMP9, CEBPE	TCN1*, SLC11A2	MMP1, SLPI
	JAATINEN_HEMATOPOIETIC_STEM_CELL_DN	235	Genes down-regulated in CD133+ [GeneID=8842] cells (hematopoietic stem cells, HSC) compared to the CD133- cells.	10	0.0426	3.53e-07	0.000133	MMP9, XCL1, KRT1, LGALS2	S100A8, HBB, HBD, CD86	HBG1, F5
	CROMER_TUMORIGENESIS_UP	58	Tumorigenesis markers of head and neck squamous cell carcinoma (HNSCC): up-regulated in the 'early' tumors vs normal samples.	6	0.1034	4.81e-07	0.000161	MMP9, LAMC2, FAP		MMP1, NTS, MMP3
	SMID_BREAST_CANCER_RELAPSE_IN_BONE_DN	324	Genes down-regulated in bone relapse of breast cancer.	10	0.0309	6.3e-06	0.000185	MMP7, PLOD2, LGALS2	S100A8, ODAM, ELF5	SLPI, AQP5, KCNN4, PSPH
	SMID_BREAST_CANCER_BASAL_UP	662	Genes up-regulated in basal subtype of breast cancer samles.	14	0.0211	7.36e-06	0.0002	MMP7, PLOD2, LAMC2	TFF2*, S100A8, ODAM, ANGPTL4, CCL18, ELF5	MMP1, SLPI, AQP5, KCNN4, FUT9
	MCLACHLAN_DENTAL_CARIES_UP	265	Genes up-regulated in pulpal tissue extracted from carious teeth.	10	0.0377	1.06e-06	0.000317	MMP9, HLA-DRB6, HLA-DQB1	S100A8, CCL18, HBB	MMP1, SLPI, CXCL9, SERPINA3
	RICKMAN_HEAD_AND_NECK_CANCER_D	40	Cluster d: genes identifying an intrinsic group in head and neck squamous cell carcinoma (HNSCC).	5	0.125	1.72e-06	0.000471	HLA-DQB1	BPIFB1*, TCN1*, MSMB	ZG16B
	OHGUCHI_LIVER_HNF4A_TARGETS_DN	168	Genes down-regulated in liver samples of liver-specific knockout of HNF4A [GeneID=3172].	8	0.0476	2.33e-06	0.000585	SLC30A10, ENPP3, LIFR	NAT8	KCNN2, SERPINA3, CLDN2, CYP2D6
	JINESH_BLEBBISHIELD_TRANSFORMED_STEM_CELL_SPHERES_UP	176	Genes up-regulated in transformed spheres compared to blebbishields from RT4 cells	8	0.0455	3.3e-06	0.000763	LAMC2, CEACAM6, MMP7, EGLN3, SLC40A1, CYP4F11	ANXA10	ZG16B
	ONDER_CDH1_TARGETS_2_DN	473	Genes down-regulated in HMLE cells (immortalized nontransformed mammary epithelium) after E-cadhedrin (CDH1) [GeneID=999] knockdown by RNAi.	11	0.0233	3.04e-05	0.000767	LAMC2, CEACAM6, SLC6A8, MMP9, CRCT1, CYP4F11	S100A8	MMP1, SLPI, KCNN4, SERPINA3
	TARTE_PLASMA_CELL_VS_PLASMABLAST_UP	396	Genes up-regulated in mature plasma cells compared with plasmablastic B lymphocytes.	10	0.0253	3.52e-05	0.000829	MMP9, NOS2, KRT1	S100A8, APOC3, HBD	SERPINA3, AQP5, TNXB, PCDHGC3
	LEE_BMP2_TARGETS_UP	773	Genes up-regulated in uterus upon knockout of BMP2 [GeneID=650].	14	0.0181	4.05e-05	0.000894	ERN1, SLC40A1, ENPP3	ZBTB16, RERE, LPL	TNXB, FUT9, MUC1, APOD, LRRC17, CYP2D6, C16orf89, F5
7	WINTER_HYPOXIA_METAGENE	243	Genes regulated by hypoxia, based on literature searches.	9	0.037	4.29e-06	0.000921	MMP7, ARSL, PLOD2, SLC6A8, NOS2, SLC6A10P, HLA-DQB1,	ANGPTL4	MUC1
	POOLA_INVASIVE_BREAST_CANCER_DN	132	Genes down-regulated in atypical ductal hyperplastic tissues from patients with (ADHC) breast cancer vs those without the cancer (ADH).	7	0.053	4.99e-06	0.000938	FBXO2, ZDHHC11	CCDC170, HBB	SERPINA3, SERPINA5, GSTT1
	TAKEDA_TARGETS_OF_NUP98_HOXA9_FUSION_6HR_UP	86	Genes up-rgulated in CD34+ [GeneID=947] hematopoetic cells by expression of NUP98-HOXA9 fusion [GeneID=4928;3205] off a retroviral vector at 6h.	6	0.0698	4.98e-06	0.000938	MMP7, XCL1, HOXC6	FKBP5	TYRP1, SLCO4C1
	HSIAO_LIVER_SPECIFIC_GENES	250	Liver selective genes	9	0.036	5.4e-06	0.000954	PLOD2, RBP4, SORD, CYP4F2, UGT2B15	APOC3	SERPINA3, SERPINA5, F5
	MISHRA_CARCINOMA_ASSOCIATED_FIBROBLAST_UP	24	Top genes up-regulated in mesenchyme stem cells (MSC) grown in a tumor conditioned medium, which leads to carcinoma-associated fibroblast phenotype.	4	0.1667	6.03e-06	0.00101	MMP9, HLA-DQB1	TCN1*, HBA2
	JAEGER_METASTASIS_DN	258	Genes down-regulated in metastases from malignant melanoma compared to the primary tumors.	9	0.0349	6.95e-06	0.0011	LAMC2, CDA, KRT1	S100A8	TYRP1, GSTT1, SLPI, SPINK5, HLF
	SWEET_LUNG_CANCER_KRAS_DN	422	Genes down-regulated in the Kras2LA mouse lung cancer model with mutated KRAS [GeneID=3845].	10	0.0237	5.99e-05	0.00124	CYP2S1, LIFR	BPIFB1*, S100A8, GREM2, HBD, ZBTB16, GPR182	TNXB, SERPINA3
	TAKEDA_TARGETS_OF_NUP98_HOXA9_FUSION_8D_DN	204	Genes down-regulated in CD34+ [GeneID=947] hematopoetic cells by expression of NUP98-HOXA9 fusion [GeneID=4928;3205] off a retroviral vector at 8 days after transduction.	8	0.0392	9.75e-06	0.00147	MMP9, CEACAM6, CEBPE, TSPAN15, LINC02535		MMP1, SLPI, F5
	TAKEDA_TARGETS_OF_NUP98_HOXA9_FUSION_10D_DN	150	Genes down-regulated in CD34+ [GeneID=947] hematopoetic cells by expression of NUP98-HOXA9 fusion [GeneID=4928;3205] off a retroviral vector at 10 days after transduction.	7	0.0467	1.16e-05	0.00165	MMP9, CEACAM6, CEBPE	TCN1*, CCL18	MMP1, SLPI
	BOYLAN_MULTIPLE_MYELOMA_C_D_DN	278	Genes down-regulated both in group C and D of tumors arising from overexpression of BCL2L1 and MYC [GeneID=598;4609] in plasma cells.	8	0.0288	8.79e-05	0.00172	MMP9	S100A8, HBA2, ZBTB16	SLCO4C1, SERPINA3, SLPI, ZG16B
	DELYS_THYROID_CANCER_UP	445	Genes up-regulated in papillary thyroid carcinoma (PTC) compared to normal tissue.	10	0.0225	9.28e-05	0.00172	CEACAM6 , LAMC2, MMP7, FAP	CCL18, LPL	MMP1, SLPI, MUC1, KCNN4
	BLANCO_MELO_RESPIRATORY_SYNCYTIAL_VIRUS_INFECTION_A594_CELLS_UP	285	Genes up-regulated in RSV (A549 cells, MOI: 2, 24hpi)	8	0.0281	0.000104	0.00184	MMP9, PLOD2 , LAMC2, ERAP2	C6orf58, UCA1	MMP1, GBP3
	ZWANG_TRANSIENTLY_UP_BY_2ND_EGF_PULSE_ONLY	1932	Genes transiently induced only by the second pulse of EGF [GeneID =1950] in 184A1 cells (mammary epithelium).	23	0.0119	0.000116	0.00195	CEACAM6, CEBPE, SLC30A10, PM20D1, AQP12A, CYP4F11, GUCA2A	TFF2*, GREM1, LCN15, LPL, GPR182, ELF5, MSMB, GPR179, JPH4	HBG1, GSTT1, VSIG2, GABRB3, KCNE2, FADS6, ZNF252P-AS1
	TONKS_TARGETS_OF_RUNX1_RUNX1T1_FUSION_SUSTAINED_IN_MONOCYTE_DN	10	Genes down-regulated by RUNX1-RUNX1T1 [GeneID=861;862] fusion protein in normal hematopoietic progenitors; their expression was sustained in subsequently developing monocytes.	3	0.3	1.45e-05	0.00199	CLC	HBB	HBG1
	SMID_BREAST_CANCER_RELAPSE_IN_PLEURA_DN	32	Genes down-regulated in pleura relapse of breast cancer.	4	0.125	1.98e-05	0.00259	HLA-DQB1	CCL18	SLPI, CXCL9
	SWEET_LUNG_CANCER_KRAS_UP	480	Genes up-regulated in the Kras2LA mouse lung cancer model with mutated KRAS [GeneID=3845].	10	0.0208	0.000171	0.00275	LAMC2, RBP4, S100G, GAS5	PSCA, MYH7 , ELF5	SLPI, MUC1, C16orf89
	BOSCO_EPITHELIAL_DIFFERENTIATION_MODULE	69	Genes representing epithelial differentiation module in sputum during asthma exacerbations.	5	0.0725	2.62e-05	0.00305	CEACAM6	PSCA	SPINK5, MUC1, NCCRP1
	DELYS_THYROID_CANCER_DN	233	Genes down-regulated in papillary thyroid carcinoma (PTC) compared to normal tissue.	8	0.0343	2.54e-05	0.00305	SORD, ZDHHC11, LIFR	HBB	MYOC, HLF, APOD, TNXB
	LIEN_BREAST_CARCINOMA_METAPLASTIC_VS_DUCTAL_DN	115	Genes down-regulated between two breast carcinoma subtypes: metaplastic (MCB) and ductal (DCB).	6	0.0522	2.64e-05	0.00305	CEACAM6, ZDHHC11, PLAAT2	BPIFB1*	ZG16B, LRRC17
	LIU_CDX2_TARGETS_UP	35	Genes up-regulated in HET1A cells (esophagus epithelium) engineered to stably express CDX2 [GeneID=1045].	4	0.1143	2.85e-05	0.00306	SCT	PGC*, MUC6	CDX4
	RICKMAN_HEAD_AND_NECK_CANCER_C	116	Cluster c: genes identifying an intrinsic group in head and neck squamous cell carcinoma (HNSCC).	6	0.0517	2.77e-05	0.00306	CDA, CRCT1, KRT1, ERAP2		SERPINA3, PSPH
	SCHAEFFER_PROSTATE_DEVELOPMENT_48HR_DN	407	Genes down-regulated in the urogenital sinus (UGS) of day E16 females exposed to the androgen dihydrotestosterone [PubChem=10635] for 48 h.	9	0.0221	0.000234	0.00359	S100G, ENPP3, EGLN3, AHDC1, LYPD6B, PTCHD4	GREM1	KCNK9 , MMP3
	MANNE_COVID19_COMBINED_COHORT_VS_HEALTHY_DONOR_PLATELETS_UP	179	Strongly upregulated genes from differential gene expression analysis of platelets from 10 combined ICU and Non-ICU COVID-19 patients and, for comparison, 5 healthy donors	7	0.0391	3.61e-05	0.00374	SLC6A8, SPINK4, EPB42	HBB, HBA2, HBD, LRRC2
	BOYLAN_MULTIPLE_MYELOMA_PCA1_UP	123	Top up-regulated genes from principal component 1 (PCA1) which captures variation between normal plasma cells and tumors arising from aberrant expression of BCL2L1 and MYC [GeneID=598;4609].	6	0.0488	3.86e-05	0.00387	MMP9	S100A8, HBA2, ZBTB16	SERPINA3, ZG16B
	MCBRYAN_PUBERTAL_BREAST_6_7WK_DN	80	Genes down-regulated during pubertal mammary gland development between week 6 and 7.	5	0.0625	5.35e-05	0.00519	PLOD2	S100A8	SERPINA3, APOD, SLPI
	BOQUEST_STEM_CELL_UP	262	Genes up-regulated in freshly isolated CD31- [GeneID=5175] (stromal stem cells from adipose tissue) versus the CD31+ (non-stem) counterparts.	8	0.0305	5.82e-05	0.00524	HOXC6, FAP, BICC1		MYOC, SERPINA3, APOD, LRRC17, SERPINA5
	CHEN_LVAD_SUPPORT_OF_FAILING_HEART_DN	42	Down-regulated genesin the left ventricle MYOCardium of patients with heart failure following implantation of LVAD (left ventricular assist device).	4	0.0952	5.92e-05	0.00524	ZDHHC11	S100A8, HBB	F5
	TONKS_TARGETS_OF_RUNX1_RUNX1T1_FUSION_HSC_DN	193	Genes down-regulated in normal hematopoietic progenitors by RUNX1-RUNX1T1 [GeneID=861;862] fusion.	7	0.0363	5.81e-05	0.00524	CLC, CEBPE	ZBTB16, HBB, HBD	HBG1, SLCO4C1
	BOCHKIS_FOXA2_TARGETS	432	Direct targets of FOXA2 [GeneID=3170] in liver, according to a ChIP-chip analysis.	9	0.0208	0.000362	0.00528	PLOD2, SORD, CYP4F2, GAST, LIFR	NAT8	SERPINA3, CYP2D6, PER1
20	VECCHI_GASTRIC_CANCER_EARLY_UP	434	Up-regulated genes distinguishing between early GASTric cancer (EGC) and normal tissue samples.	9	0.0207	0.000374	0.00528	LAMC2, MMP7, SLC6A8, ZDHHC11, GAS5, HOXC6		MMP3, KCNN4, CLDN2
	MARTENS_TRETINOIN_RESPONSE_UP	856	Genes up-regulated in NB4 cells (acute promyelocytic leukemia, APL) in response to tretinoin [PubChem=444795]; based on Chip-seq data.	13	0.0152	0.000422	0.00567	CYP2S1, FBXO2, KLK12	TFF2*, S100A8, ANGPTL4, GPR182, MUC6, KRT79	KCNK9, CYP2D6, ZG16B, SERPINA5
	SCHUETZ_BREAST_CANCER_DUCTAL_INVASIVE_UP	352	Genes up-regulated in invasive ductal carcinoma (IDC) relative to ductal carcinoma in situ (DCIS, non-invasive).	8	0.0227	0.000433	0.00567	HLA-DRB6, FAP, HLA-DQB1, BICC1	GREM1	MMP3, MMP1, LRRC17
	ACEVEDO_METHYLATED_IN_LIVER_CANCER_DN	872	Genes whose DNA is hypo-methylated in hepatocellular carcinoma (HCC) compared to normal liver.	13	0.0149	0.000501	0.0061	SLC6A8, XCL1, POM121L12, FCGR1B, LYPD6B, CCDC196	MUCL3*, PHEX, FKBP5, MYH7, PNLIPRP2, CD86	HBG1
	SCHAEFFER_PROSTATE_DEVELOPMENT_48HR_UP	452	Genes up-regulated in the urogenital sinus (UGS) of day E16 females exposed to the androgen dihydrotestosterone [PubChem=10635] for 48 h.	9	0.0199	0.000501	0.0061	MMP7, SCT, TMED6	PSCA, FKBP5	SLCO4C1, KCNN4, FUT9, SPINK5
	SMID_BREAST_CANCER_LUMINAL_A_UP	85	Genes up-regulated in the luminal A subtype of breast cancer.	5	0.0588	7.16e-05	0.00615	RBP4	HBB, ZBTB16	LRRC17, HLF
	BLANCO_MELO_COVID19_SARS_COV_2_INFECTION_A594_CELLS_UP	86	Genes up-regulated in SARS-CoV-2 infection (A549 cells, MOI: 2, 24hpi)	5	0.0581	7.57e-05	0.00632	LAMC2, GAS5	GREM1	MMP1, FUT1
	ICHIBA_GRAFT_VERSUS_HOST_DISEASE_D7_DN	45	Hepatic graft versus host disease (GVHD), day 7: down-regulated in allogeneic vs syngeneic bone marrow transplant.	4	0.0889	7.79e-05	0.00633	LIFR	LCN15, HBD, NAT8
	DOANE_BREAST_CANCER_ESR1_DN	47	Genes down-regulated in breast cancer samples positive for ESR1 [GeneID=2099] compared to the ESR1 negative tumors.	4	0.0851	9.26e-05	0.00732	MMP7	S100A8, ELF5	SLPI
	HUMMERICH_MALIGNANT_SKIN_TUMOR_UP	18	Genes up-regulated in malignant skin tumors (squamous cell carcinoma, SCC) formed by treatment with DMBA and TPA [PubChem=6001;4792] in the two stage skin carcinogenesis model.	3	0.1667	9.6e-05	0.0074		S100A8, HBA2	SLPI
	BLANCO_MELO_BETA_INTERFERON_TREATED_BRONCHIAL_EPITHELIAL_CELLS_DN	216	Genes down-regulated on treatment of normal human bronchial epithelial cells with beta interferon (hIFNB treatment 100u/ml, 4-12hrs).	7	0.0324	0.000117	0.00882	CRCT1, KLK12	TCN1*, S100A8	SPINK5, NCCRP1, SLPI
1	JINESH_BLEBBISHIELD_TO_IMMUNE_CELL_FUSION_PBSHMS_UP	394	Genes Upregulated in PBSHMS (RT4 blebbishield-to-immune cell fusion)	8	0.0203	0.000902	0.0106	CYP2S1, PLOD2, EGLN3, CRCT1, BICC1	ANGPTL4	KCNN4, ENTPD3
	MURATA_VIRULENCE_OF_H_PILORI	21	Selected genes up-regulated in WT-A10 cells (GASTric epithelium) expressing the H. pilori virulence gene CagA.	3	0.1429	0.000155	0.0113	CEACAM6		MMP1, MUC1
	SENGUPTA_NASOPHARYNGEAL_CARCINOMA_WITH_LMP1_UP	402	Genes up-regulated in nasopharyngeal carcinoma (NPC) positive for LMP1 [GeneID=9260], a latent gene of Epstein-Barr virus (EBV).	8	0.0199	0.00103	0.0117	LIFR, CAPN8	GREM1, ODAM, LPL	SLCO4C1, MMP1, F5
	GHANDHI_DIRECT_IRRADIATION_UP	104	Genes significantly (FDR < 10%) up-regulated in IMR-90 cells (fibroblast) in response to direct irradiation.	5	0.0481	0.000186	0.0119	LAMC2	ANXA10, PPP6R1	MMP1, MMP3
20	GRADE_COLON_AND_RECTAL_CANCER_DN	102	Down-regulated genes in both rectal and colon carcinoma compared to normal mucosa samples.	5	0.049	0.00017	0.0119	LGALS2	PGC*, RERE	TYRP1, XPNPEP3
	MANNE_COVID19_ICU_VS_HEALTHY_DONOR_PLATELETS_DN	162	Strongly downregualted genes from differential gene expression analysis of platelets from 4 ICU patients with SARS-CoV-2 infection as well as 5 healthy donors.	6	0.037	0.000177	0.0119	LGALS2, HLA-DQB1, FTO	PHEX, LPL, REG1B
	PETROVA_ENDOTHELIUM_LYMPHATIC_VS_BLOOD_DN	162	Genes down-regulated in BEC (blood endothelial cells) compared to LEC (lymphatic endothelial cells).	6	0.037	0.000177	0.0119	LAMC2, PLOD2, SLC6A8, SORD, FAP		MMP1
	SERVITJA_LIVER_HNF1A_TARGETS_DN	163	Genes down-regulated in liver tissue upon knockout of HNF1A [GeneID=6927].	6	0.0368	0.000183	0.0119	CYP4F2, SLC30A10, LIFR		CYP2D6 , CLDN2, CXCL9
	TONKS_TARGETS_OF_RUNX1_RUNX1T1_FUSION_MONOCYTE_DN	56	Genes down-regulated in monocytes by RUNX1-RUNX1T1 [GeneID=861;862] fusion.	4	0.0714	0.000184	0.0119	CLC, HLA-DQB1	HBB	HBG1
	CHYLA_CBFA2T3_TARGETS_DN	240	Genes down-regulated in immature bone marrow progenitor cells upon knock out of CBFA2T3 [GeneID=863].	7	0.0292	0.000224	0.0135	SLC30A10, MMP9, TSPAN15, ENPP3, EPB42	S100A8, SLC11A 2
	SMID_BREAST_CANCER_LUMINAL_B_UP	168	Genes up-regulated in the luminal B subtype of breast cancer.	6	0.0357	0.000215	0.0135	SORD, ZDHHC11, SPINK4	MSMB	SERPINA3, SERPINA5
	ZHENG_IL22_SIGNALING_UP	59	Genes up-regulated in ex-vivo colonic tissue after treatment with IL22 [GeneID=50616].	4	0.0678	0.000225	0.0135		S100A8, HBD, HBA2	SLPI
	SENESE_HDAC1_AND_HDAC2_TARGETS_UP	243	Genes up-regulated in U2OS cells (osteosarcoma) upon knockdown of both HDAC1 and HDAC2 [GeneID=3065;3066] by RNAi.	7	0.0288	0.000242	0.0142	MMP9, LAMC2, LINC02535, PAX8-AS1	TCN1*, UCA1	MMP1
	YAMASHITA_METHYLATED_IN_PROSTATE_CANCER	62	Genes up-regulated in prostate cancer cell lines after treatment with 5-aza-2'-deoxycytidine (decitabine) [PubChem=451668].	4	0.0645	0.000273	0.0158	MMP7, S100G	S100A8, LYPD8
	BENPORATH_ES_WITH_H3K27ME3	1113	Set 'H3K27 bound': genes posessing the trimethylated H3K27 (H3K27me3) mark in their promoters in human embryonic stem cells, as identified by ChIP on chip.	14	0.0126	0.00157	0.0164	GAST, RBP4, SLC30A10, SLC40A1, HOXC6	HBA2 , LPL, ZBTB16	CR2, ENTPD3, FUT9, AQP5, NKX6-2, NCCRP1
	BLANCO_MELO_COVID19_SARS_COV_2_INFECTION_CALU3_CELLS_UP	338	Genes up-regulated in SARS-CoV-2 infection (Calu-3 cells, MOI: 2, 24hpi)	7	0.0207	0.00168	0.0164	PLAAT2, LIFR, FAP	C6orf58	CXCL9, FUT1, PER1
	BOQUEST_STEM_CELL_CULTURED_VS_FRESH_UP	428	Genes up-regulated in cultured stromal stem cells from adipose tissue, compared to the freshly isolated cells.	8	0.0187	0.00152	0.0164		GREM1, ANGPTL4, GREM2, LPL, ZBTB16	MMP1, SERPINA3, HLF
	CHEN_METABOLIC_SYNDROM_NETWORK	1242	Genes forming the macrophage-enriched metabolic network (MEMN) claimed to have a causal relationship with the metabolic syndrom traits.	15	0.0121	0.0016	0.0164	SLC6A8, CYP4F2, SPEG, BICC1	S100A8, SLC11A2, LPL, CD86, NAT8, GPR179	MMP3, KCNN2, KCNN4, CYP2D6, SLPI
	NAKAMURA_TUMOR_ZONE_PERIPHERAL_VS_CENTRAL_DN	644	Down-regulated genes in peripheral zone of human pancreatic cancer growing in the pancreas of nude mice compared to that of the tumor from the central zone.	10	0.0155	0.00164	0.0164	SLC6A8, PLOD2, EGLN3, LINC01667	S100A8, RERE	SLPI, ZG16B, MUC1, PSPH
	HAHTOLA_CTCL_CUTANEOUS	26	Genes showing similar expression profiles in all subtypes of cutaneous T cell lymphoma (CTCL).	3	0.1154	0.000297	0.0168	MMP9	HBD, ZBTB16
	BROWNE_HCMV_INFECTION_6HR_UP	64	Genes up-regulated in primary fibroblast cell culture point after infection with HCMV (AD169 strain) at 6 h time point that were not up-regulated at the previous time point, 4 h.	4	0.0625	0.000309	0.0169	SLC6A8, CEACAM6		HLF, FUT9
	LENAOUR_DENDRITIC_CELL_MATURATION_UP	116	Genes up-regulated during in vitro maturation of CD14+ [GeneID=929] monocytes (day 0) into immature (day 7) and mature dendritic cells (day 14).	5	0.0431	0.000309	0.0169	HLA-DQB1, SULT1C2	SLC11A2, LPL, CD86
	HOOI_ST7_TARGETS_DN	117	Genes down-regulated in PC-3 cells (prostate cancer) stably expressing ST7 [GeneID=7982] off a plasmid vector.	5	0.0427	0.000321	0.0172	RBP4	TCN1*, PHEX, ANGPTL4	MMP1
	FLECHNER_BIOPSY_KIDNEY_TRANSPLANT_REJECTED_VS_OK_DN	553	Genes down-regulated in kidney biopsies from patients with acute transplant rejection compared to the biopsies from patients with well functioning kidneys more than 1-year post transplant.	9	0.0163	0.00203	0.0194	CYP4F2, RBP4, SORD, SULT1C2, XPNPEP2, LGALS2, UGT2B15	NAT8	SERPINA5
	LEE_LIVER_CANCER_SURVIVAL_UP	187	Genes highly expressed in hepatocellular carcinoma with good survival.	6	0.0321	0.000382	0.0198	UGT2B15, CYP4F11	S100A8, APOC3, CLRN1	CYP2D6
	WANG_ESOPHAGUS_CANCER_VS_NORMAL_UP	121	Up-regulated genes specific to esophageal adenocarcinoma (EAC) relative to normal tissue.	5	0.0413	0.000375	0.0198	MMP9, MMP7, LGALS2	ELF5	GBP3
	DURCHDEWALD_SKIN_CARCINOGENESIS_DN	264	Genes down-regulated upon skin specific knockout of FOS [GeneID=2353] by cre-lox in the K5-SOS-F mice (express a constitutively active form of SOS1 [GeneID=6654] in the skin).	7	0.0265	0.000398	0.0203	KLK12	HBA2, HBB, GKN1	MMP3, SLPI, KCNN4
	MCBRYAN_PUBERTAL_BREAST_5_6WK_UP	123	Genes up-regulated during pubertal mammary gland development between week 5 and 6.	5	0.0407	0.000404	0.0203	ENPP3	S100A8, ZBTB16	MMP3, SERPINA3
	GRUETZMANN_PANCREATIC_CANCER_UP	357	Genes up-regulated in pancreatic ductal adenocarcinoma (PDAC) identified in a meta analysis across four independent studies.	7	0.0196	0.00228	0.021	SULT1C2, PLOD2, MMP9, FAP	HBA2, CD86	SLPI
	ROZANOV_MMP14_TARGETS_UP	267	Genes up-regulated in HT1080 cells (fibrosarcoma) over-expressing MMP14 [GeneID=4323] compared to those with knockdown of the gene by RNAi.	7	0.0262	0.000426	0.021	PLOD2, LYPD6B	MUC6	GBP3, SERPINA5, LRRC17, ZG16B
	SENGUPTA_NASOPHARYNGEAL_CARCINOMA_DN	358	Genes down-regulated in nsopharyngeal carcinoma relative to the normal tissue.	7	0.0196	0.00232	0.021	PLAAT2, FUT2	BPIFB1*, MSMB	CR2, MUC1, SLPI
	CHARAFE_BREAST_CANCER_BASAL_VS_MESENCHYMAL_UP	125	Genes up-regulated in basal-like breast cancer cell lines as compared to the mesenchymal-like ones.	5	0.04	0.000435	0.0211		S100A8, SLC11A2	SERPINA3, SLPI, MUC1
	CHIARETTI_T_ALL_REFRACTORY_TO_THERAPY	30	Genes down-regulated in T cell acute lymphocytic leukemia (T-ALL) patients refractory to chemotherapy treatment.	3	0.1	0.000457	0.0218		PSPHP1	CR2, PSPH
	TAKEDA_TARGETS_OF_NUP98_HOXA9_FUSION_10D_UP	194	Genes up-regulated in CD34+ [GeneID=947] hematopoetic cells by expression of NUP98-HOXA9 fusion [GeneID=4928;3205] off a retroviral vector at 10 days after transduction.	6	0.0309	0.000464	0.0218	EGLN3, LGALS2	HBD, HBB	HBG1, TYRP1
	BOQUEST_STEM_CELL_CULTURED_VS_FRESH_DN	31	Genes down-regulated in cultured stromal stem cells from adipose tissue, compared to the freshly isolated cells.	3	0.0968	0.000504	0.0229			MYOC, SERPINA5 , APOD
1	GAURNIER_PSMD4_TARGETS	73	Inflammatory cytokines, chemokines and their cognate receptors up-regulated in THP-1 cells (monocyte) after treatment with PSMD4 [GeneID=5710].	4	0.0548	0.00051	0.0229	HLA-DQB1	CCL18, CD86	CXCL9
	OISHI_CHOLANGIOMA_STEM_CELL_LIKE_DN	274	Genes under-expressed in stem cell-like cholangiocellular carcinoma	7	0.0255	0.000497	0.0229	SORD, CDA, FUT2, FAP	CCL18	MUC1, KCNN4
	DEURIG_T_CELL_PROLYMPHOCYTIC_LEUKEMIA_UP	367	Genes up-regulated in T-PLL cells (T-cell prolymphocytic leukemia) bearing the inv(14)/t(14:14) chromosomal aberration.	7	0.0191	0.00266	0.0235	MMP9, SORD, ZDHHC11, TSPAN15	LRRC2	PSPH, KCNN4
	PEDERSEN_TARGETS_OF_611CTF_ISOFORM_OF_ERBB2	75	Genes up-regulated in MCF7 cells (breast cancer) more than three-fold by the truncated form 611-CTF of ERBB2 [GeneID=2064] and less than two-fold by the full-length ERBB2 [GeneID=2064].	4	0.0533	0.000565	0.025	PLOD2	ANGPTL4	MMP1, ENTPD3
	TURASHVILI_BREAST_DUCTAL_CARCINOMA_VS_DUCTAL_NORMAL_DN	202	Genes down-regulated in ductal carcinoma vs normal ductal breast cells.	6	0.0297	0.000573	0.025	MMP7, LAMC2	ZBTB16, ELF5	APOD, PER1
	BLANCO_MELO_HUMAN_PARAINFLUENZA_VIRUS_3_INFECTION_A594_CELLS_UP	204	Genes up-regulated in HPIV3 (A549 cells, MOI: 2, 24hpi)	6	0.0294	0.000604	0.0259	PLAAT2, LAMC2, LIFR, ERAP2	ANXA10	GBP3
7	MANALO_HYPOXIA_UP	205	Genes up-regulated in response to both hypoxia and overexpression of an active form of HIF1A [GeneID=3091].	6	0.0293	0.000619	0.0259	PLOD2, EGLN3, SLC6A8, CYP4F11	ANGPTL4	APOD
	SHEPARD_CRUSH_AND_BURN_MUTANT_UP	205	Human orthologs of genes up-regulated in the crb ('crash and burn') zebrafish mutant that represents a loss-of-function mutation in BMYB [GeneID=4605].	6	0.0293	0.000619	0.0259	MMP9, RBP4 , NOL6	S100A8	SPINK5, CDX4
	BLANCO_MELO_BETA_INTERFERON_TREATED_BRONCHIAL_EPITHELIAL_CELLS_UP	378	Genes up-regulated on treatment of normal human bronchial epithelial cells with beta interferon (hIFNB treatment 100u/ml, 4-12hrs).	7	0.0185	0.00313	0.0263	C17orf67, ERAP2	ANGPTL4, UCA1	MMP3, GBP3, APOD
	BROWNE_HCMV_INFECTION_48HR_DN	483	Genes down-regulated in primary fibroblast cell culture after infection with HCMV (AD169 strain) at 48 h time point that were not down-regulated at the previous time point, 24 h.	8	0.0166	0.0032	0.0263	LAMC2, FAP, EPB42	HBB, PSCA, MUC6	MMP3, MUC1
	KIM_RESPONSE_TO_TSA_AND_DECITABINE_UP	136	Genes up-regulated in glioma cell lines treated with both decitabine [PubChem=451668] and TSA [PubChem=5562].	5	0.0368	0.000639	0.0263	SLC6A8, LAMC2, CDA, FBXO2		MUC1
	MATSUDA_NATURAL_KILLER_DIFFERENTIATION	485	Genes changed between developmental stages of Valpha14i natural killer T lymphocyte cells (NKT).	8	0.0165	0.00328	0.0263	XCL1, SPEG, SLC40A1, ENPP3	NAT8, ZBTB16	KCNN4, SERPINA3
	SMID_BREAST_CANCER_NORMAL_LIKE_UP	483	Genes up-regulated in the normal-like subtype of breast cancer.	8	0.0166	0.0032	0.0263	XCL1, LGALS2, HLA-DQB1	ODAM , HBB, LPL	CR2, SPINK5
	FLORIO_NEOCORTEX_BASAL_RADIAL_GLIA_UP	383	Genes up-regulated in basal radial glia (bRG) relative to apical radial glia (aRG), and up-regulated in both aRG and bRG relative to neurons.	7	0.0183	0.00336	0.0264	LAMC2, SULT1C2, ERAP2, UGT2B15	ELF5	SERPINA5, CXCL9
	CHANDRAN_METASTASIS_UP	207	Genes up-regulated in metastatic tumors from the whole panel of patients with prostate cancer.	6	0.029	0.000652	0.0265	UGT2B15, HOXC6	S100A8, HBB, HBD, HMBOX1
	CHYLA_CBFA2T3_TARGETS_UP	386	Genes up-regulated in immature bone marrow progenitor cells upon knock out of CBFA2T3 [GeneID=863].	7	0.0181	0.00351	0.0269	EGLN3, CEBPE, ERN1, LDHC, CDA		SERPINA3, SLPI
	BASAKI_YBX1_TARGETS_DN	392	Genes down-regulated in SKOC-3 cells (ovarian cancer) after YB-1 (YBX1) [GeneID=4904] knockdown by RNAi.	7	0.0179	0.00381	0.0282	SULT1C2, SLC40A1, PLOD2 , MMP7		MMP1, SLPI, MUC1
	CREIGHTON_ENDOCRINE_THERAPY_RESISTANCE_3	725	The 'group 3 set' of genes associated with acquired endocrine therapy resistance in breast tumors expressing ESR1 and ERBB2 [GeneID=2099;2064].	10	0.0138	0.00383	0.0282	CEACAM6	BPIFB1*, TCN1*, SLC11A2, ELF5	SLPI, MUC1, GBP3, ENTPD3, F5
	PEDERSEN_METASTASIS_BY_ERBB2_ISOFORM_7	398	Genes regulated in MCF7 cells (breast cancer) by expression of the truncated (611-CTF) form of ERBB2 [GeneID=2064] at 60 h time point.	7	0.0176	0.00414	0.0298	PLOD2, HOXC6	ANGPTL4, C17orf97, SNHG5	MMP1, ENTPD3
1	JINESH_BLEBBISHIELD_TO_IMMUNE_CELL_FUSION_PBSHMS_DN	401	Genes Downregulated in PBSHMS (RT4 blebbishield-to-immune cell fusion)	7	0.0175	0.00431	0.0304	MMP7, SORD, CYP4F11	S100A8, ELF5	ZG16B, SLPI
	BLALOCK_ALZHEIMERS_DISEASE_UP	1670	Genes up-regulated in brain from patients with Alzheimer's disease.	17	0.0102	0.00468	0.0317	SORD, PLOD2, ZDHHC11, FUT2, LIFR, SLC6A8, GAST, FBXO2	PGC*, ZBTB16, LPL, CD86, SPEN, A4GNT	MUC1, SERPINA3, PER1
	ICHIBA_GRAFT_VERSUS_HOST_DISEASE_35D_UP	143	Hepatic graft versus host disease (GVHD), day 35: genes up-regulated in allogeneic vs syngeneic bone marrow transplant.	5	0.035	0.000801	0.0317		S100A8, LPL	CXCL9, SERPINA3, SLPI
	JINESH_BLEBBISHIELD_VS_LIVE_CONTROL_DN	306	Genes down-regulated in blebbishields compared to control RT4 live cells	6	0.0196	0.00464	0.0317	MMP7, LAMC2, BICC1	S100A8	ENTPD3, VSIG2
	VANDESLUIS_COMMD1_TARGETS_GROUP_3_UP	82	Genes up-regulated in 9.5 days post coitus (dpc) embryos with COMMD1 [GeneID=150684] knockout compared to normal 9.5 dpc embryos.	4	0.0488	0.000792	0.0317	EGLN3, LGALS2	MYH7	CLDN2
	WONG_ENDOMETRIAL_CANCER_LATE	9	Genes down-regulated in late stage (stage 3) endometrial cancers compared to the earlier stages (stage 1 and 2).	2	0.2222	0.000881	0.0344			CXCL9, SERPINA3
	NAKAYAMA_SOFT_TISSUE_TUMORS_PCA2_DN	85	Top 100 probe sets contrubuting to the negative side of the 2nd principal component; associated with adipocytic differentiation.	4	0.0471	0.000906	0.0349	RBP4	ANGPTL4, LPL	APOD
	PIONTEK_PKD1_TARGETS_UP	38	Genes up-regulated during later stages of renal maturation (days P14-P16) in kidney specific knockout of PKD1 [GeneID=5310].	3	0.0789	0.000922	0.0351	SORD	FKBP5	CYP2D6
	SATO_SILENCED_BY_METHYLATION_IN_PANCREATIC_CANCER_1	421	Genes up-regulated in the pancreatic cancer cell lines (AsPC1, Hs766T, MiaPaCa2, Panc1) but not in the non-neoplastic cells (HPDE) by decitabine (5-aza-2'-deoxycytidine) [PubChem=451668].	7	0.0166	0.00559	0.0373	CDA, XCL1, RBP4, KLK12	ELF5	PER1, PCDHGC3
	SMID_BREAST_CANCER_ERBB2_UP	151	Genes up-regulated in the erbb2 subype of breast cancer samples, characterized by higher expression of ERBB2 [GeneID=2064].	5	0.0331	0.00102	0.0384	CEACAM6	S100A8	APOD, SLPI, MUC1
	AIYAR_COBRA1_TARGETS_UP	40	Genes up-regulated in T47D cells (breast cancer) after COBRA1 [GeneID=25920] knockdown by RNAi.	3	0.075	0.00107	0.0389		S100A8	APOD, SERPINA3
	CROONQUIST_NRAS_SIGNALING_UP	40	Genes up-regulated in ANBL-6 cell line (multiple myeloma, MM) expressing a constantly active form of NRAS [GeneID=4893] off a plasmid vector compared to those grown in the presence of IL6 [GeneID=3569].	3	0.075	0.00107	0.0389	CEACAM6, XPNPEP2	CD86
	LIU_VAV3_PROSTATE_CARCINOGENESIS_UP	89	Selected genes up-regulated in prostate tumors developed by transgenic mice overexpressing VAV3 [GeneID=10451] in prostate epithelium.	4	0.0449	0.00108	0.0389	PLOD2, MMP7		APOD, SERPINA3
	BENPORATH_SUZ12_TARGETS	1033	Set 'Suz12 targets': genes identified by ChIP on chip as targets of the Polycomb protein SUZ12 [GeneID=23512] in human embryonic stem cells.	12	0.0116	0.00624	0.0392	RBP4, SLC40A1, SLC30A10, HOXC6	HBA2, ZBTB16, LPL	VSIG2, AQP5, NKX6-2, HLF, CDX4
	KRIGE_RESPONSE_TO_TOSEDOSTAT_24HR_DN	1033	Genes down-regulated in HL-60 cells (acute promyelocytic leukemia, APL) after treatment with the aminopeptidase inhibitor tosedostat (CHR-2797) [PubChem=15547703] for 24 h.	12	0.0116	0.00624	0.0392	SLC40A1, CEACAM6, SORD, ZDHHC11, ERAP2, GAS5, NOL6	SLC11A2, ZBTB16, LPL, SNHG5	ARL17A
	LEI_MYB_TARGETS	323	Myb-regulated genes in MCF7 (breast cancer) and lung epithelial cell lines overexpressing MYBL2, MYBL1 or MYB [GeneID=4605;4603;4602].	6	0.0186	0.006	0.0392	LAMC2, CEACAM6, FAP	S100A8	MMP1, MUC1
	MEISSNER_NPC_HCP_WITH_H3_UNMETHYLATED	542	Genes with high-CpG-density promoters (HCP) that have no histone H3 methylation marks in neural precursor cells (NPC).	8	0.0148	0.00633	0.0392	LAMC2, SPEG, LYPD6B	LPL, C17orf97	KCNK9, FADS6, TNXB
	KONDO_EZH2_TARGETS	229	Genes up-regulated in PC3 cells (prostate cancer) after EZH2 [GeneID=2146] knockdown by RNAi.	6	0.0262	0.0011	0.0393	RBP4, PLAAT2	ANXA10	MMP1, TYRP1, HLF
	CROONQUIST_NRAS_VS_STROMAL_STIMULATION_UP	41	Genes up-regulated in ANBL-6 cell line (multiple myeloma, MM) expressing an activated form of NRAS [GeneID=4893] off a plasmid vector compared to those co-cultured with bone marrow stromal cells.	3	0.0732	0.00115	0.0407		CD86 , PSPHP1	KCNN4
	MIKKELSEN_MCV6_HCP_WITH_H3K27ME3	436	Genes with high-CpG-density promoters (HCP) bearing the tri-methylation mark at H3K27 (H3K27me3) in MCV6 cells (embryonic fibroblasts trapped in a differentiated state).	7	0.0161	0.00673	0.041	RBP4, SLC30A10, MMP9	ZBTB16	AQP5, NKX6-2, NPTXR
	GAL_LEUKEMIC_STEM_CELL_DN	235	Genes down-regulated in leukemic stem cells (LSC), defined as CD34+CD38- [GeneID=947;952] cells from AML (acute myeloid leukemia patients) compared to the CD34+CD38+ cells.	6	0.0255	0.00125	0.0437	MMP9, CLC, CEBPE, LGALS2	S100A8, CD86
	MEBARKI_HCC_PROGENITOR_WNT_DN	93	Transcriptome of human HepaRG hepatocellular carcinoma liver progenitors in responses to a WNT3A-enriched microenvironment and dissection of pathways dependent on _-catenin and/or blocked by the SFRP-like Wnt inhibitor FZD8_CRD.	4	0.043	0.00127	0.0437	PLAAT2, LGALS2, ID2-AS1		SPINK5
	ASGHARZADEH_NEUROBLASTOMA_POOR_SURVIVAL_DN	43	Down-regulated genes associated with poor survival prognosis of patients with metastatic neuroblastoma that lack MYCN [GeneID=4613] amplification.	3	0.0698	0.00132	0.0452	HOXC6, WDR33		SCN3B
	RUTELLA_RESPONSE_TO_CSF2RB_AND_IL4_UP	341	Genes up-regulated in peripheral blood monocytes by CSF2RB (GM-CSF) and IL4 [GeneID=1437;3565].	6	0.0176	0.00774	0.0463	MMP9, EGLN3	CCL18, SLC11A2, CD86	CXCL9
	WESTON_VEGFA_TARGETS	95	Genes up-regulated in MMEC cells (myometrial endothelium) by VEGFA [GeneID=7422] stimulation.	4	0.0421	0.00137	0.0463	SLC6A8, FAP		MMP1, GSTT1
	CHARAFE_BREAST_CANCER_LUMINAL_VS_BASAL_DN	455	Genes down-regulated in luminal-like breast cancer cell lines compared to the basal-like ones.	7	0.0154	0.0084	0.0471	LAMC2, ERAP2, FAP, BICC1	ZBTB16	SLPI, GBP3
	CHARAFE_BREAST_CANCER_LUMINAL_VS_MESENCHYMAL_UP	453	Genes up-regulated in luminal-like breast cancer cell lines compared to the mesenchymal-like ones.	7	0.0155	0.00821	0.0471	CEACAM6, CAPN8, HLA-DQB1, BEX5	S100A8	MUC1, ZG16B, FUT1
	PARENT_MTOR_SIGNALING_UP	568	Genes up-regulated in HepaRG cells (liver cancer) expressing constituvely active form of MTOR [GeneID=2475].	8	0.0141	0.00828	0.0471	CYP4F2, PIWIL2, SLC6A8, CYP4F11	SLC11A2, CD86	PSPH, GSTT1
	SENESE_HDAC1_TARGETS_UP	451	Genes up-regulated in U2OS cells (osteosarcoma) upon knockdown of HDAC1 [GeneID=3065] by RNAi.	7	0.0155	0.00803	0.0471	MMP9, LAMC2, PAX8-AS1	TCN1*, C6orf58	MMP1, MMP3
	BAUS_TFF2_TARGETS_DN	12	Genes down-regulated in pyloric atrium with knockout of TFF2 [GeneID=7032].	2	0.1667	0.0016	0.0494	RBP4	NAT8
	BERTUCCI_INVASIVE_CARCINOMA_DUCTAL_VS_LOBULAR_DN	46	Genes down-regulated in the invasive ductal carcinoma (IDC) compared to the invasive lobular carcinoma (ILC), the two major pathological types of breast cancer.	3	0.0652	0.00161	0.0494	RBP4		MMP3, TNXB
	HAHTOLA_SEZARY_SYNDROM_UP	99	Genes up-regulated in monocytes isolated from peripheral blood samples of Sezary syndrom patients compared to those from healthy normal donors.	4	0.0404	0.00159	0.0494	MMP9	HBB, HBD	F5
	HOLLERN_SQUAMOUS_BREAST_TUMOR	167	Genes that have high expression in mammary tumors of squamous epithelium histology.	5	0.0299	0.0016	0.0494	MMP7, CRCT1, SLC40A1, KRT1	KRT79
	SHIN_B_CELL_LYMPHOMA_CLUSTER_6	12	Cluster 6 of genes distinguishing among different B lymphocyte neoplasms.	2	0.1667	0.0016	0.0494		S100A8	CDX4
	SMID_BREAST_CANCER_RELAPSE_IN_BONE_UP	99	Genes up-regulated in bone relapse of breast cancer.	4	0.0404	0.00159	0.0494	CEACAM6	MSMB	MUC1, SERPINA5
	STOSSI_RESPONSE_TO_ESTRADIOL	46	Genes up-regulated by estradiol (E2) [PubChem=5757] in U2OS cells (osteosarcoma) expressing ESR1 or ESR2 [GeneID=2099;2100].	3	0.0652	0.00161	0.0494		TCN1*, MSMB	NTS
	UDAYAKUMAR_MED1_TARGETS_DN	244	Genes down-regulated in HeLa cells after knockdown of MED1 [GeneID=5469] by RNAi.	6	0.0246	0.00152	0.0494	CDA, ZDHHC11, LIFR	ZNF767P	NTS, KCNN4
	WINNEPENNINCKX_MELANOMA_METASTASIS_DN	45	Genes from the 254-gene classifier which were down-regulated in melanoma patients with a reported distant metastasis within 4 years.	3	0.0667	0.00151	0.0494	XCL1, LGALS2, HLA-DQB1
Collection(s):	H
Number included in the "Function" column from Table 2.	Gene Set Name	# Genes in Gene Set (K)	Description	# Genes in Overlap (k)	k/K	p-value	FDR q-value	Exclusive MO-lower-IR	Intersection	Exclusive MO-higher-IR
	HALLMARK_KRAS_SIGNALING_UP	200	Genes up-regulated by KRAS activation.	9	0.045	4.68e-07	2.34e-05	MMP9, RBP4, WDR33	ANGPTL4, ANXA10	SERPINA3, APOD, KCNN4, SLPI
	HALLMARK_EPITHELIAL_MESENCHYMAL_TRANSITION	200	Genes defining epithelial-mesenchymal transition, as in wound healing, fibrosis and metastasis.	7	0.035	4.57e-05	0.00114	LAMC2, SLC6A8, PLOD2, FAP	GREM1	MMP1, MMP3
	HALLMARK_ESTROGEN_RESPONSE_LATE	200	Genes defining late response to estrogen.	6	0.03	0.000369	0.00461	LAMC2, SORD, CYP4F11	FKBP5	SERPINA3, SERPINA5
	HALLMARK_HEME_METABOLISM	200	Genes involved in metabolism of heme (a cofactor consisting of iron and porphyrin) and erythroblast differentiation.	6	0.03	0.000369	0.00461	SLC6A8, SLC30A10, EPB42	SLC11A2, HBB, HBD
	HALLMARK_COAGULATION	138	Genes encoding components of blood coagulation system; also up-regulated in platelets.	5	0.0362	0.000489	0.00489	MMP9, MMP7	APOC3	MMP1, MMP3
	HALLMARK_ALLOGRAFT_REJECTION	200	Genes up-regulated during transplant rejection.	5	0.025	0.00254	0.0141	MMP9, NOS2, KRT1	CD86	CXCL9
1, 3	HALLMARK_COMPLEMENT	200	Genes encoding components of the complement system, which is part of the innate immune system.	5	0.025	0.00254	0.0141	CDA, ERAP2	PHEX	CR2, F5
	HALLMARK_GLYCOLYSIS	200	Genes encoding proteins involved in glycolysis and gluconeogenesis.	5	0.025	0.00254	0.0141	PLOD2, EGLN3, LDHC, LCT	ANGPTL4
	HALLMARK_KRAS_SIGNALING_DN	200	Genes down-regulated by KRAS activation.	5	0.025	0.00254	0.0141	KRT1	TFF2*, MYH7, ZBTB16	KCNE2
	HALLMARK_ANDROGEN_RESPONSE	100	Genes defining response to androgens.	3	0.03	0.0116	0.0485	SORD, LIFR	FKBP5
	HALLMARK_ANGIOGENESIS	36	Genes up-regulated during formation of blood vessels (angiogenesis).	2	0.0556	0.0123	0.0485		LPL	SERPINA5
	HALLMARK_APICAL_JUNCTION	200	Genes encoding components of apical junction complex.	4	0.02	0.0146	0.0485	MMP9, LAMC2, SPEG	CD86
	HALLMARK_MTORC1_SIGNALING	200	Genes up-regulated through activation of mTORC1 complex.	4	0.02	0.0146	0.0485	SORD, PLOD2, EGLN3		PSPH
	HALLMARK_MYOGENESIS	200	Genes involved in development of skeletal muscle (myogenesis).	4	0.02	0.0146	0.0485	SPEG, SLC6A8	MYH7	APOD
17	HALLMARK_XENOBIOTIC_METABOLISM	200	Genes encoding proteins involved in processing of drugs and other xenobiotics.	4	0.02	0.0146	0.0485	CDA, RBP4, CYP2S1, CYP4F2
Collection(s):	HPO
Number included in the "Function" column from Table 2.	Gene Set Name	# Genes in Gene Set (K)	Description	# Genes in Overlap (k)	k/K	p-value	FDR q-value	Exclusive MO-lower-IR	Intersection	Exclusive MO-higher-IR
	HP_GENERALIZED_ABNORMALITY_OF_SKIN	841	Generalized abnormality of skin	20	0.0238	1.12e-08	5.04e-05	SLC30A10, XPNPEP2, EPB42, KRT1, HLA-DQB1, PWRN1, FTO	HBB, HBA2, ZBTB16, LPL, RERE	MMP1, TYRP1, CR2, KCNN4, F5, SPINK5, TNXB, AQP5
	HP_ABNORMAL_ERYTHROCYTE_MORPHOLOGY	561	Abnormal erythrocyte morphology	15	0.0267	1.88e-07	0.000423	SLC30A10, LAMC2, SLC40A1, EPB42	GREM1, SLC11A2, HBB, HBA2, HBD, ZBTB16	MMP1, CR2, HBG1, KCNN4, MUC1
	HP_ABNORMALITY_OF_BLOOD_AND_BLOOD_FORMING_TISSUES	1172	Abnormality of blood and blood-forming tissues	21	0.0179	5.43e-07	0.000814	SLC30A10, LAMC2, SLC40A1, CEBPE, EPB42, KRT1	GREM1, SLC11A2, HBB, HBA2, HBD, ZBTB16, MYH7	MMP1, CR2, HBG1, KCNN4, MUC1, F5, SPINK5, TNXB
1, 4	HP_ABNORMAL_INFLAMMATORY_RESPONSE	853	Abnormal inflammatory response	17	0.0199	1.69e-06	0.00185	RBP4, LAMC2, EPB42, HLA-DQB1, KRT1, BICC1	HBA2, HBB, LPL, ZBTB16	XPNPEP3, MMP1, CR2, DNAJB13, PSPH, SPINK5, F5
1	HP_ABNORMALITY_OF_IMMUNE_SYSTEM_PHYSIOLOGY	1275	Abnormality of immune system physiology	21	0.0165	2.06e-06	0.00185	LAMC2, CEBPE, RBP4, EPB42, KRT1, HLA-DQB1, BICC1, PWRN1, LIFR	HBB, HBA2, ZBTB16, LPL	MMP1, CR2, XPNPEP3, DNAJB13, F5, SPINK5, TNXB, PSPH
	HP_ABNORMAL_BLISTERING_OF_THE_SKIN	80	Abnormal blistering of the skin	6	0.075	3.26e-06	0.00244	LAMC2, KRT1, HLA-DQB1	RERE	MMP1 , AQP5
	HP_ABNORMAL_CIRCULATING_METABOLITE_CONCENTRATION	1009	Abnormal circulating metabolite concentration	18	0.0178	3.88e-06	0.00249	SLC30A10, SLC40A1, KBTBD13, PLOD2, SLC6A8, HLA-DQB1, EPB42, BICC1	PHEX, APOC3, HBB, LPL, MYH7	MMP1, PSPH, KCNN4, MUC1, KCNE2
	HP_VASCULAR_SKIN_ABNORMALITY	482	Vascular skin abnormality	12	0.0249	6.7e-06	0.00377	XPNPEP2, HLA-DQB1, KRT1, FTO	HBA2, RERE, ZBTB16	CR2, AQP5, F5, SPINK5, TNXB
	HP_ABNORMAL_SERUM_FERRITIN	28	Abnormal serum ferritin	4	0.1429	1.14e-05	0.00544	SLC30A10, SLC40A1	HBB	KCNN4
	HP_PAIN	604	Pain	13	0.0215	1.31e-05	0.00544	SLC40A1, HLA-DQB1, EPB42, BICC1	PHEX, HBB, ZBTB16, LPL, MYH7	CR2, KCNN4, F5, TNXB
	HP_ABNORMAL_CARDIOVASCULAR_SYSTEM_PHYSIOLOGY	1112	Abnormal cardiovascular system physiology	18	0.0162	1.44e-05	0.00544	SLC40A1, SLC30A10, HLA-DQB1, BICC1, LIFR	GREM1, HBB, HBA2 , ZBTB16 , LPL, MYH7,	XPNPEP3, SCN3B, KCNN4, F5, TNXB , MUC1, KCNE2
	HP_NONSPHEROCYTIC_HEMOLYTIC_ANEMIA	10	Nonspherocytic hemolytic anemia	3	0.3	1.45e-05	0.00544		HBB, HBA2	KCNN4
	HP_CONSTITUTIONAL_SYMPTOM	918	Constitutional symptom	16	0.0174	1.81e-05	0.00626	SLC40A1, HLA-DQB1, BICC1, EPB42	PHEX, HBB, HBA2, ZBTB16, LPL, MYH7	DNAJB13, CR2, KCNN4, F5, TNXB, GABRB3
	HP_ABNORMAL_HEMOGLOBIN	33	Abnormal hemoglobin	4	0.1212	2.24e-05	0.00711		HBD, HBB, HBA2	HBG1
	HP_FUNCTIONAL_RESPIRATORY_ABNORMALITY	1159	Functional respiratory abnormality	18	0.0155	2.49e-05	0.00711	KBTBD13, PLOD2, LAMC2, SPEG, AHDC1, HLA-DQB1, LIFR, PWRN1	HBB, ZBTB16, MYH7, RERE	CR2, DNAJB13, MMP1, KCNN4, GABRB3, SPINK5
	HP_MICROCYTIC_ANEMIA	34	Microcytic anemia	4	0.1176	2.53e-05	0.00711		HBD, HBB, HBA2	HBG1
	HP_LOCALIZED_SKIN_LESION	760	Localized skin lesion	14	0.0184	3.38e-05	0.00886	LAMC2, HLA-DQB1, LIFR, EPB42, KRT1	HBB, RERE, LPL, CLRN1	MMP1, KCNK9, MYOC, TNXB, AQP5
	HP_ABNORMAL_MYOCARDIUM_MORPHOLOGY	483	Abnormal MYOCardium morphology	11	0.0228	3.68e-05	0.00886	LAMC2, KBTBD13, SPEG, SLC40A1, SLC30A10, EPB42, FTO	HBB, RERE, MYH7	MMP1
	HP_ABNORMALITY_OF_THE_SPLEEN	484	Abnormality of the spleen	11	0.0227	3.74e-05	0.00886	SLC30A10, EPB42	HBA2, HBB, RERE, LPL	HBG1, CR2, DNAJB13, KCNN4, F5
	HP_ABNORMALITY_OF_THE_LYMPHATIC_SYSTEM	590	Abnormality of the lymphatic system	12	0.0203	4.87e-05	0.0109	SLC30A10, EPB42	HBB, HBA2, RERE, LPL, ZBTB16	HBG1, CR2, DNAJB13, KCNN4, F5
	HP_ABNORMALITY_OF_JOINT_MOBILITY	1008	Abnormality of joint mobility	16	0.0159	5.52e-05	0.0116	LAMC2, KBTBD13, SPEG, SLC40A1, PLOD2, AHDC1, SLC6A8, MMP9, LIFR, KRT1	HBA2, RERE, MYH7	MMP1, KCNK9, TNXB
	HP_SPLENOMEGALY	337	Splenomegaly	9	0.0267	5.67e-05	0.0116	SLC30A10, EPB42	HBA2, HBB, LPL	HBG1, CR2, KCNN4, F5
	HP_HYPERCOAGULABILITY	18	Hypercoagulability	3	0.1667	9.6e-05	0.0188	EPB42	HBB	F5
	HP_ABNORMALITY_OF_THE_CALF	224	Abnormality of the calf	7	0.0312	0.000147	0.0275	PLOD2, MMP9, LIFR, PWRN1	HBB, PHEX, ZBTB16
	HP_ABNORMAL_MEAN_CORPUSCULAR_VOLUME	23	Abnormal mean corpuscular volume	3	0.1304	0.000204	0.0368		SLC11A2, HBB	KCNN4
	HP_JAUNDICE	170	Jaundice	6	0.0353	0.000229	0.0384	SLC30A10, EPB42	HBB, LPL	KCNN4, F5
	HP_DECREASED_FACIAL_EXPRESSION	109	Decreased facial expression	5	0.0459	0.000231	0.0384	SLC30A10, SLC6A8, HLA-DQB1	MYH7	KCNK9
	HP_ABDOMINAL_PAIN	244	Abdominal pain	7	0.0287	0.000248	0.0384	SLC40A1, EPB42	HBB, LPL, ZBTB16	KCNN4, F5
	HP_IMBALANCED_HEMOGLOBIN_SYNTHESIS	5	Imbalanced hemoglobin synthesis	2	0.4	0.000248	0.0384		HBB, HBA2
	HP_BOWING_OF_THE_LEGS	176	Bowing of the legs	6	0.0341	0.000276	0.0414	PLOD2, MMP9, LIFR, PWRN1	PHEX, HBB
	HP_IRIS_HYPOPIGMENTATION	63	Iris hypopigmentation	4	0.0635	0.00029	0.0421	PWRN1	RERE, CLRN1	TYRP1
	HP_ABNORMAL_JOINT_MORPHOLOGY	938	Abnormal joint morphology	14	0.0149	0.000303	0.0425	PLOD2, SLC40A1, LAMC2, PWRN1, LIFR, EPB42	PHEX, HBB, RERE, MYH7	KCNK9, F5, TNXB, MUC1
	HP_LIMITATION_OF_JOINT_MOBILITY	336	Limitation of joint mobility	8	0.0238	0.000318	0.0434	PLOD2, SLC40A1, MMP9, SPEG, LIFR	RERE, MYH7	KCNK9
	HP_ABNORMAL_THROMBOSIS	119	Abnormal thrombosis	5	0.042	0.000347	0.0438		HBB, MYH7, ZBTB16	F5, KCNN4
	HP_HEMOLYTIC_ANEMIA	119	Hemolytic anemia	5	0.042	0.000347	0.0438	EPB42	HBB, HBA2	CR2, KCNN4
	HP_ANGIOEDEMA	6	Angioedema	2	0.3333	0.000371	0.0438	XPNPEP2		SPINK5
	HP_DIFFUSE_PALMOPLANTAR_KERATODERMA	6	Diffuse palmoplantar keratoderma	2	0.3333	0.000371	0.0438	KRT1		AQP5
	HP_HEINZ_BODIES	6	Heinz bodies	2	0.3333	0.000371	0.0438		HBB, HBA2
	HP_ABNORMAL_CIRCULATING_PROTEIN_LEVEL	443	Abnormal circulating protein level	9	0.0203	0.000434	0.0489	SLC40A1, SLC30A10, KBTBD13, HLA-DQB1	HBB, MYH7, LPL	MMP1, KCNN4
	HP_HYPERBILIRUBINEMIA	70	Hyperbilirubinemia	4	0.0571	0.000435	0.0489	SLC30A10, EPB42	HBB	KCNN4
	HP_ABNORMAL_CIRCULATING_CREATININE_LEVEL	30	Abnormal circulating creatinine level	3	0.1	0.000457	0.0491	BICC1	HBB	MUC1
	HP_ABNORMAL_TENDON_MORPHOLOGY	647	Abnormal tendon morphology	11	0.017	0.000464	0.0491	KBTBD13, PLOD2, SPEG, LAMC2, KRT1, LIFR	HBA2, MYH7, RERE	MMP1, KCNK9
	HP_ABNORMALITY_OF_DIGESTIVE_SYSTEM_MORPHOLOGY	866	Abnormality of digestive system morphology	13	0.015	0.00047	0.0491	LAMC2, SLC30A10, SLC6A8, LCT	GREM1, HBB, RERE	MMP1, CR2, SPINK5, F5, TNXB, PSPH
	HP_ABNORMAL_LIVER_MORPHOLOGY	758	Abnormal liver morphology	12	0.0158	0.000487	0.0497	SLC30A10, SLC40A1, BICC1, EPB42	HBB, HBA2, RERE, LPL	CR2, HBG1, F5, KCNN4
Collection(s):	CP:KEGG
Number included in the "Function" column from Table 2.	Gene Set Name	# Genes in Gene Set (K)	Description	# Genes in Overlap (k)	k/K	p-value	FDR q-value	Exclusive MO-lower-IR	Intersection	Exclusive MO-higher-IR
	KEGG_GLYCOSPHINGOLIPID_BIOSYNTHESIS_GLOBO_SERIES	14	Glycosphingolipid biosynthesis - globo series	3	0.2143	4.35e-05	0.00808	FUT2		FUT9, FUT1
	KEGG_GLYCOSPHINGOLIPID_BIOSYNTHESIS_LACTO_AND_NEOLACTO_SERIES	26	Glycosphingolipid biosynthesis - lacto and neolacto series	3	0.1154	0.000297	0.0202	FUT2		FUT9, FUT1
	KEGG_PPAR_SIGNALING_PATHWAY	69	PPAR signaling pathway	4	0.058	0.000412	0.0202		APOC3, ANGPTL4, LPL	MMP1
	KEGG_VIRAL_MYOCARDITIS	70	Viral MYOCarditis	4	0.0571	0.000435	0.0202	HLA-DQA2, HLA-DQB1	CD86, MYH7
	KEGG_ALLOGRAFT_REJECTION	37	Allograft rejection	3	0.0811	0.000852	0.0317	HLA-DQA2, HLA-DQB1	CD86
	KEGG_GRAFT_VERSUS_HOST_DISEASE	41	Graft-versus-host disease	3	0.0732	0.00115	0.0352	HLA-DQA2, HLA-DQB1	CD86
	KEGG_TYPE_I_DIABETES_MELLITUS	43	Type I diabetes mellitus	3	0.0698	0.00132	0.0352	HLA-DQA2, HLA-DQB1	CD86
1	KEGG_INTESTINAL_IMMUNE_NETWORK_FOR_IGA_PRODUCTION	48	Intestinal immune network for IgA production	3	0.0625	0.00182	0.0399	HLA-DQA2, HLA-DQB1	CD86
	KEGG_GLYCEROLIPID_METABOLISM	49	Glycerolipid metabolism	3	0.0612	0.00193	0.0399		LPL, PNLIPRP2, LIPF
1	KEGG_AUTOIMMUNE_THYROID_DISEASE	52	Autoimmune thyroid disease	3	0.0577	0.00229	0.0427	HLA-DQA2, HLA-DQB1	CD86
Collection(s):	CP:REACTOME
Number included in the "Function" column from Table 2.	Gene Set Name	# Genes in Gene Set (K)	Description	# Genes in Overlap (k)	k/K	p-value	FDR q-value	Exclusive MO-lower-IR	Intersection	Exclusive MO-higher-IR
	REACTOME_MISCELLANEOUS_SUBSTRATES	12	Miscellaneous substrates	4	0.3333	2.19e-07	0.000354	CYP4F2, CYP2S1, CYP4F11		CYP2D6
12	REACTOME_DIGESTION	23	Digestion	4	0.1739	3.77e-06	0.00304	LCT, GUCA2A	PNLIPRP2, LIPF
12	REACTOME_DIGESTION_AND_ABSORPTION	28	Digestion and absorption	4	0.1429	8.56e-06	0.00461	LCT, GUCA2A	PNLIPRP2, LIPF
	REACTOME_EXTRACELLULAR_MATRIX_ORGANIZATION	301	Extracellular matrix organization	9	0.0299	1.32e-05	0.00532	MMP9, MMP7, LAMC2, PLOD2, CEACAM6, CAPN8		MMP3, MMP1, TNXB
	REACTOME_ACTIVATION_OF_MATRIX_METALLOPROTEINASES	33	Activation of Matrix Metalloproteinases	4	0.1212	1.68e-05	0.00543	MMP9, MMP7		MMP3, MMP1
	REACTOME_FATTY_ACIDS	15	Fatty acids	3	0.2	4.34e-05	0.01	CYP4F2, CYP4F11		CYP2D6
	REACTOME_TRANSPORT_OF_SMALL_MOLECULES	729	Transport of small molecules	13	0.0179	4.15e-05	0.01	SLC40A1, SLC30A10, AQP12A	APOC3, ANGPTL4, LCN15, HBA2, SLC11A2, HBB, LPL	SLCO4C1, APOD, AQP5
	REACTOME_DEGRADATION_OF_THE_EXTRACELLULAR_MATRIX	140	Degradation of the extracellular matrix	6	0.0429	5.28e-05	0.0107	MMP9, MMP7, LAMC2, CAPN8		MMP3, MMP1
	REACTOME_COLLAGEN_FORMATION	90	Collagen formation	5	0.0556	6.64e-05	0.0119	MMP9, MMP7, LAMC2, PLOD2		MMP3
	REACTOME_BIOLOGICAL_OXIDATIONS	221	Biological oxidations	7	0.0315	8.8e-05	0.0135	CYP4F2, CYP2S1, SULT1C2, CYP4F11, UGT2B15		CYP2D6, GSTT1
	REACTOME_NEUTROPHIL_DEGRANULATION	479	Neutrophil degranulation	10	0.0209	9.22e-05	0.0135	MMP9, CEACAM6, CDA, KRT1	TCN1*, S100A8, HBB	SLCO4C1, SERPINA3, SLPI
	REACTOME_BLOOD_GROUP_SYSTEMS_BIOSYNTHESIS	21	Blood group systems biosynthesis	3	0.1429	0.000124	0.0167	FUT2		FUT9, FUT1
1, 5	REACTOME_INTERLEUKIN_4_AND_INTERLEUKIN_13_SIGNALING	111	Interleukin-4 and Interleukin-13 signaling	5	0.045	0.000179	0.0222	MMP9, NOS2		MMP3, MMP1, MUC1
	REACTOME_ASSEMBLY_OF_COLLAGEN_FIBRILS_AND_OTHER_MULTIMERIC_STRUCTURES	61	Assembly of collagen fibrils and other multimeric structures	4	0.0656	0.000193	0.0223	MMP9, MMP7, LAMC2		MMP3
	REACTOME_METAL_ION_SLC_TRANSPORTERS	26	Metal ion SLC transporters	3	0.1154	0.000239	0.0235	SLC40A1, SLC30A10	SLC11A2
	REACTOME_COLLAGEN_DEGRADATION	64	Collagen degradation	4	0.0625	0.000233	0.0235	MMP9, MMP7		MMP3, MMP1
	REACTOME_CYTOCHROME_P450_ARRANGED_BY_SUBSTRATE_TYPE	65	Cytochrome P450 - arranged by substrate type	4	0.0606	0.000262	0.0235	CYP4F2, CYP2S1, CYP4F11		CYP2D6
1, 3	REACTOME_INNATE_IMMUNE_SYSTEM	1114	Innate Immune System	15	0.0134	0.000256	0.0235	MMP9, NOS2, CEACAM6, CDA, KRT1	BPIFB1*, TCN1*, S100A8, HBB, MUC6	SLCO4C1, CR2, MUC1, SERPINA3, SLPI
	REACTOME_FORMATION_OF_THE_CORNIFIED_ENVELOPE	129	Formation of the cornified envelope	5	0.0388	0.000359	0.0305	SPRR2F, KRT1, KLK12	KRT79	SPINK5
12	REACTOME_DIGESTION_OF_DIETARY_LIPID	7	Digestion of dietary lipid	2	0.2857	0.000446	0.036		PNLIPRP2, LIPF
	REACTOME_PLASMA_LIPOPROTEIN_REMODELING	32	Plasma lipoprotein remodeling	3	0.0882	0.000535	0.0393		APOC3, ANGPTL4, LPL
1, 2	REACTOME_ADAPTIVE_IMMUNE_SYSTEM	818	Adaptive Immune System	11	0.0145	0.000531	0.0393	HLA-DQA2, FCGR1B, FBXO2, KBTBD13, LAIR2, BTNL8, HLA-DQB1, ERAP2	CD86, ZBTB16	FBXL13
	REACTOME_TRANSPORT_OF_FATTY_ACIDS	8	Transport of fatty acids	2	0.25	0.000593	0.0403		LCN15	APOD
1, 5	REACTOME_CYTOKINE_SIGNALING_IN_IMMUNE_SYSTEM	884	Cytokine Signaling in Immune system	11	0.0153	0.000599	0.0403	HLA-DQA2, FCGR1B, MMP9, NOS2, HLA-DQB1, LIFR	CD86	MMP3, MMP1, MUC1, GBP3
	REACTOME_CA2_ACTIVATED_K_CHANNELS	9	Ca2+ activated K+ channels	2	0.2222	0.000761	0.0472			KCNN2, KCNN4
	REACTOME_ERYTHROCYTES_TAKE_UP_OXYGEN_AND_RELEASE_CARBON_DIOXIDE	9	Erythrocytes take up oxygen and release carbon dioxide	2	0.2222	0.000761	0.0472		HBB, HBA2
Collection(s):	CM
Number included in the "Function" column from Table 2.	Gene Set Name	# Genes in Gene Set (K)	Description	# Genes in Overlap (k)	k/K	p-value	FDR q-value	Exclusive MO-lower-IR	Intersection	Exclusive MO-higher-IR
	MODULE_6	413	Trachea genes.	17	0.0412	4.28e-11	6.74e-09	CEACAM6, AHDC1, RBP4, HLA-DQB1	TCN1*, S100A8, MSMB, PSCA	APOD, KCNN4, TNXB, SLPI, SERPINA3, AQP5, MUC1, PER1, HLF
	MODULE_55	831	Genes in the cancer module 55.	23	0.0277	4.37e-11	6.74e-09	CDA, RBP4, XPNPEP2, SORD, UGT2B15	APOC3, HBD, PGC*, S100A8, GREM1, NAT8, MSMB, REG1B	APOD, KCNN4, TNXB, SLPI, SERPINA3, AQP5, MUC1, PER1, SERPINA5, GSTT1
	MODULE_88	834	Heart, liver, kidney and pancreas metabolic and xenobiotic response genes.	23	0.0276	4.69e-11	6.74e-09	RBP4, XPNPEP2, SORD, UGT2B15	S100A8, HBD, GREM1, PGC*, MSMB, REG1B, NAT8, LPL	APOD, KCNN4, TNXB, SLPI, SERPINA3, AQP5, MUC1, PER1, SERPINA5, GSTT1
	MODULE_117	722	Signaling.	20	0.0277	8.57e-10	9.24e-08	RBP4, XPNPEP2, CEACAM6, CEBPE, SULT1C2, S100G, LAMC2, CLC, LGALS2, EPB42	TCN1*, MSMB, GPR182, MYH7	APOD, KCNN4, SERPINA5, CXCL9, F5, SPINK5
	MODULE_24	453	Fetal liver genes - metabolism and xenobiotics.	16	0.0353	1.49e-09	1.29e-07	SLC6A8, RBP4, SORD, UGT2B15	HBD, APOC3, GREM1, S100A8, NAT8	SERPINA5, TNXB, SLPI, SERPINA3, AQP5, GSTT1, FUT1
	MODULE_209	89	Catabolic peptidases.	8	0.0899	1.74e-08	1.25e-06	SORD, MMP9, MMP7	APOC3, PGC*	MMP3, MMP1
	MODULE_23	562	Liver genes - metabolism and xenobiotics.	16	0.0285	3.07e-08	1.71e-06	SORD, RBP4, CDA, UGT2B15, CYP2D6	TFF2*, APOC3, GREM1, NAT8	SERPINA5, TNXB, SLPI, SERPINA3, AQP5, FUT1, MUC1
	MODULE_172	96	Genes in the cancer module 172.	8	0.0833	3.17e-08	1.71e-06	SORD, MMP9, MMP7	APOC3, PGC*	MMP3, MMP1
	MODULE_5	434	Lung genes.	14	0.0323	5.02e-08	2.4e-06	MMP9, CDA, CEACAM6	S100A8, PGC*, CCL18, LPL	TNXB, SLPI, SERPINA3, MUC1, APOD, PER1
	MODULE_211	11	Genes in the cancer module 211.	4	0.3636	1.97e-07	8.5e-06	MMP9, MMP7		MMP3, MMP1,
	MODULE_208	124	Genes in the cancer module 208.	8	0.0645	2.33e-07	9.14e-06	SLC40A1, XCL1, HLA-DQB1	CCL18, HBA2, CD86	SERPINA5, CXCL9
	MODULE_171	138	Genes in the cancer module 171.	8	0.058	5.3e-07	1.9e-05	SLC40A1, XCL1, HLA-DQB1	CCL18, HBA2, CD86	SERPINA5, CXCL9
	MODULE_19	313	Adrenal gland - metabolic genes.	11	0.0351	6.1e-07	2.02e-05	SORD, AHDC1	FKBP5, ZBTB16, LPL	HLF, GSTT1, SERPINA5, TNXB, APOD, PER1
1	MODULE_84	546	Immune (humoral) and inflammatory response.	14	0.0256	8e-07	2.46e-05	SLC40A1, MMP9, HLA-DQB1	S100A8, CCL18, HBA2, CD86, FKBP5	TNXB, APOD, PER1, CXCL9, SLPI, MUC1
	MODULE_99	356	Genes in the cancer module 99.	11	0.0309	2.13e-06	6.13e-05	XCL1, CEBPE, SULT1C2, S100G, GAST, LIFR, HOXC6, SPINK4, LGALS2		MMP3, F5
	MODULE_107	79	Genes in the cancer module 107.	6	0.0759	3.03e-06	7.95e-05	MMP9, MMP7	PGC*	MMP3, MMP1
	MODULE_280	45	Metal ion (zinc) binding.	5	0.1111	3.14e-06	7.95e-05	MMP9, MMP7, SORD		MMP1, MMP3
	MODULE_562	21	MMPs.	4	0.1905	3.44e-06	8.24e-05	MMP9, MMP7		MMP3, MMP1
	MODULE_292	136	Genes in the cancer module 292.	7	0.0515	6.08e-06	0.000138	XCL1, HLA-DQB1	CCL18, HBA2, CD86	CXCL9, SERPINA5
	MODULE_371	26	Genes in the cancer module 371.	4	0.1538	8.42e-06	0.000182	MMP9, MMP7		MMP3, MMP1
	MODULE_128	97	Genes in the cancer module 128.	6	0.0619	9.99e-06	0.000205	MMP9, FAP	CCL18, HBA2	MMP1, CXCL9
	MODULE_79	99	Genes in the cancer module 79.	6	0.0606	1.12e-05	0.000214	MMP9, FAP	CCL18, HBA2	MMP1, CXCL9
	MODULE_210	28	Genes in the cancer module 210.	4	0.1429	1.14e-05	0.000214	MMP9, MMP7		MMP1, MMP3
1	MODULE_170	100	Immune response.	6	0.06	1.19e-05	0.000214	MMP9, FAP	CCL18, HBA2	MMP1, CXCL9
	MODULE_64	517	Membranal receptors.	12	0.0232	1.35e-05	0.000232	XCL1, GAST	CCL18, CD86, GPR182	CR2, NTS, CXCL9, MUC1, AQP5, KCNN4, GABRB3
1	MODULE_33	383	Immune / stress response genes.	10	0.0261	2.66e-05	0.000434	MMP9, CLC, PLOD2, EPB42	HBB, MYH7	MMP1, CR2, SLPI, MUC1
	MODULE_2	384	DRG (dorsal root ganglia) genes.	10	0.026	2.72e-05	0.000434	AHDC1, RBP4, HLA-DQB1,	S100A8, LPL	SERPINA3, TNXB, APOD, PER1, SLPI
	MODULE_46	394	Genes in the cancer module 46.	10	0.0254	3.38e-05	0.00052	CLC, XCL1, CEBPE	CCL18, CD86, REG1B, PSPHP1	CR2, CXCL9, KCNN4
1	MODULE_75	398	Immune response.	10	0.0251	3.68e-05	0.000546	XCL1, CLC, CEBPE	CCL18, CD86, REG1B, PSPHP1	CR2, CXCL9, KCNN4
1	MODULE_345	126	Immune response and Ag processing and presentation.	6	0.0476	4.42e-05	0.000635	HLA-DQB1	CCL18, HBA2, CD86	CXCL9, SERPINA5
	MODULE_436	138	Genes in the cancer module 436.	6	0.0435	7.33e-05	0.00102	HLA-DQB1	CCL18, HBA2, CD86	CXCL9, SERPINA5
	MODULE_104	352	Genes in the cancer module 104.	9	0.0256	7.91e-05	0.00106	CDA	HBB, GREM1, PGC*, NAT8, PSCA, CD86, REG1B	SLPI
	MODULE_12	360	Spinal cord (neuro-development) genes.	9	0.025	9.37e-05	0.00122	AHDC1	SLC11A2, S100A8, LPL, ZBTB16	SLPI, APOD, PER1, SERPINA3
	MODULE_342	213	Genes in the cancer module 342.	7	0.0329	0.000108	0.00136	MMP7, CEACAM6, LAMC2, EGLN3	REG1B	SLPI, MUC1
	MODULE_92	149	Secreted signaling molecules.	6	0.0403	0.000112	0.00138	CEACAM6, XCL1	TFF2*, CCL18, PGC*	CXCL9
1	MODULE_169	97	Immune response.	5	0.0515	0.000134	0.0016	XCL1	CD86	CR2, PCDHGC3, SERPINA5
	MODULE_175	54	Genes in the cancer module 175.	4	0.0741	0.00016	0.00186	PLOD2	TCN1*, ZBTB16	CR2
	MODULE_118	408	cell line expressed genes.	9	0.0221	0.000238	0.0027	PLOD2, MMP9, SORD	S100A8, PSPHP1	MMP1, NTS, PER1, KCNN4
	MODULE_44	325	Thymus genes.	8	0.0246	0.000255	0.00282	MMP9, HLA-DQB1	S100A8, CCL18, FKBP5	SLPI, APOD, PER1
	MODULE_11	539	Genes in the cancer module 11.	10	0.0186	0.000428	0.00462	AHDC1	PSPHP1, ZBTB16, LPL	SERPINA3, GABRB3, HLF, PSPH, PER1, APOD
	MODULE_120	71	Genes in the cancer module 120.	4	0.0563	0.000459	0.00483	PLOD2	TCN1*, SLC11A2	CR2
	MODULE_154	75	Intermediate filaments.	4	0.0533	0.000565	0.0058	LAMC2, KRT1	S100A8, ANGPTL4
	MODULE_379	203	Genes in the cancer module 379.	6	0.0296	0.000588	0.0059		HBB, GREM1, PGC*, NAT8, PSCA, REG1B
	MODULE_297	80	Genes in the cancer module 297.	4	0.05	0.000721	0.00691	LAMC2, KRT1	S100A8, ANGPTL4
	MODULE_357	80	Intermediate filaments and keratins.	4	0.05	0.000721	0.00691	LAMC2, KRT1	S100A8,ANGPTL4
	MODULE_242	213	Genes in the cancer module 242.	6	0.0282	0.000756	0.00699		REG1B, HBB, GREM1, PGC*, NAT8, PSCA
	MODULE_45	581	Whole blood genes.	10	0.0172	0.000762	0.00699	MMP9, CDA, HLA-DQB1, UGT2B15	TFF2*, S100A8, CD86	SLPI, MUC1, TNXB
	MODULE_410	36	Cell adhesion.	3	0.0833	0.000786	0.00706	CLC, LGALS2	REG1B
	MODULE_96	37	Genes in the cancer module 96.	3	0.0811	0.000852	0.00749	CLC, LGALS2	REG1B
	MODULE_181	305	Genes in the cancer module 181.	7	0.023	0.000931	0.00803		HBB, GREM1, PGC*, REG1B, CD86, NAT8, PSCA
	MODULE_16	508	Genes in the cancer module 15.	9	0.0177	0.00114	0.00962	ARSL, MMP9, CDA, SORD, UGT2B15	S100A8	SLPI, TNXB, AQP5,
	MODULE_60	422	Heart genes.	8	0.019	0.00139	0.0116	SLC6A8, CDA, HLA-DQB1	LPL	TNXB, PER1, APOD, GSTT1
	MODULE_263	45	Chemotaxis (chemokines).	3	0.0667	0.00151	0.0123	XCL1	CCL18	CXCL9
	MODULE_100	543	Genes in the cancer module 100.	9	0.0166	0.0018	0.0143	AHDC1	HBB, PSPHP1, ZBTB16, LPL	SERPINA3, GABRB3, PER1, APOD
	MODULE_137	545	CNS genes.	9	0.0165	0.00184	0.0144	AHDC1	HBB, PSPHP1, ZBTB16, LPL	PER1, APOD, SERPINA3, GABRB3
	MODULE_66	551	Genes in the cancer module 66.	9	0.0163	0.00198	0.0153	AHDC1	LPL, HBB, PSPHP1, ZBTB16	PER1, APOD, SERPINA3, GABRB3
	MODULE_41	565	Genes in the cancer module 41.	9	0.0159	0.00234	0.0177	CDA, CYP2D6	REG1B, CD86, GREM1, NAT8	PER1, GSTT1, AQP5
	MODULE_38	463	Placenta genes.	8	0.0173	0.00248	0.0184	CDA	S100A8, PSCA	PER1, AQP5, APOD, TNXB, KCNN4
	MODULE_108	56	Genes in the cancer module 108.	3	0.0536	0.00283	0.0199	XCL1	CCL18	CXCL9
	MODULE_94	372	Signaling.	7	0.0188	0.00286	0.0199		TCN1*, HBB, SLC11A2, REG1B	CR2, TYRP1, ENTPD3
	MODULE_401	16	Genes in the cancer module 401.	2	0.125	0.00287	0.0199	CLC	LPL
	MODULE_505	16	Steroid hormone and heme metabolism.	2	0.125	0.00287	0.0199	UGT2B15		TYRP1
	MODULE_324	133	Metal / Ca ion binding.	4	0.0301	0.00463	0.0317	MMP9, MMP7		MMP1, MMP3
	MODULE_417	22	Genes in the cancer module 417.	2	0.0909	0.00541	0.0365		APOC3, PNLIPRP2
	MODULE_8	421	Genes in the cancer module 8.	7	0.0166	0.00559	0.0371	SORD, PLOD2, RBP4	SLC11A2, PSPHP1	NTS, PSPH
1	MODULE_223	142	Immune (defense) response.	4	0.0282	0.00582	0.038		PSPHP1, REG1B, CD86	KCNN4
	MODULE_176	230	Signaling.	5	0.0217	0.00625	0.0397	RBP4, CYP2D6		MMP3, TYRP1, GABRB3
	MODULE_52	430	Cell line expressed genes.	7	0.0163	0.00626	0.0397	RBP4, SORD, PLOD2	PSPHP1	NTS, MMP1, PER1
	MODULE_212	329	Catalytic activities / metabolism.	6	0.0182	0.00655	0.0409	XPNPEP2, SORD, MMP9, MMP7, UGT2B15	FKBP5
	MODULE_7	238	Genes in the cancer module 7.	5	0.021	0.0072	0.0443	CYP2D6	GREM1, REG1B, CD86, NAT8
